# Supplementary material for: Increasing trends of pharmaceutical payments to breast cancer specialists in Japan: A retrospective study from 2016 to 2019
Source: PLoS One. 2024 Sep 26;19(9):e0310880. doi: 10.1371/journal.pone.0310880 (PMC11426427; doi:10.1371/journal.pone.0310880)
Supplement: S1 Data — (XLSX) [file pone.0310880.s001.xlsx]

## Sheet: name list_ana
no	pay2016	pay2017	pay2018	pay2019	total	pay_limit2016	pay_limit2017	pay_limit2018	pay_limit2019	pay_limit_total
1	550.459	306.523	525.468	1123.92	2506.37	550.459	306.523	525.468	1123.92	2506.37
2	831.991	2087.28	831.991	1071.07	4822.33	831.991	2087.28	831.991	1071.07	4822.33
3	9654.02	13731.8	18157.8	17824.2	59367.9	9654.02	13731.8	17851.3	17824.2	59061.3
4	0	0	0	0	0	0	0	0	0	0
5	0	204.349	919.569	510.872	1634.79	0	204.349	919.569	510.872	1634.79
6	0	0	0	0	0	0	0	0	0	0
7	0	0	0	0	0	0	0	0	0	0
8	0	0	0	0	0	0	0	0	0	0
9	510.872	0	0	0	510.872	510.872	0	0	0	510.872
10	0	0	0	0	0	0	0	0	0	0
11	306.523	613.046	306.523	315.284	1541.38	306.523	613.046	306.523	315.284	1541.38
12	3719.16	5149.6	5304.31	6692.15	20865.2	3719.16	5149.6	5304.31	6692.15	20865.2
13	6194.68	4965.68	6822.33	8721.2	26703.9	6194.68	4965.68	6822.33	8721.2	26703.9
14	0	0	0	0	0	0	0	0	0	0
15	0	0	0	0	0	0	0	0	0	0
16	0	0	0	0	0	0	0	0	0	0
17	306.523	0	420.367	1291.38	2018.27	306.523	0	420.367	1291.38	2018.27
18	0	306.523	0	0	306.523	0	306.523	0	0	306.523
19	275.229	473.028	715.22	0	1463.48	275.229	473.028	715.22	0	1463.48
20	0	0	0	0	0	0	0	0	0	0
21	0	3094.42	2568.95	3027.99	8691.37	0	3094.42	2568.95	3027.99	8691.37
22	0	0	0	0	0	0	0	0	0	0
23	0	1015.37	1555.97	315.284	2886.62	0	1015.37	1555.97	315.284	2886.62
24	102.174	0	306.523	0	408.697	102.174	0	306.523	0	408.697
25	0	0	0	0	0	0	0	0	0	0
26	0	1683.98	3269.58	1021.74	5975.3	0	1683.98	3269.58	1021.74	5975.3
27	3459.35	0	928.33	817.394	5205.07	3459.35	0	928.33	817.394	5205.07
28	0	1377.46	2277.03	3487.17	7141.66	0	1377.46	2277.03	3487.17	7141.66
29	0	0	0	0	0	0	0	0	0	0
30	0	0	0	0	0	0	0	0	0	0
31	0	0	0	0	0	0	0	0	0	0
32	0	0	0	275.229	275.229	0	0	0	275.229	275.229
33	1036.34	0	1532.61	1036.34	3605.29	1036.34	0	1532.61	1036.34	3605.29
34	0	0	0	0	0	0	0	0	0	0
35	1036.34	1868.34	928.33	817.394	4650.4	1036.34	1868.34	928.33	817.394	4650.4
36	13331.6	12419.3	17224.2	14989.7	57964.9	13331.6	12419.3	17224.2	13967.9	56943.1
37	525.468	1226.09	306.523	525.468	2583.55	525.468	1226.09	306.523	525.468	2583.55
38	5391.89	8325.34	5867.31	4953.72	24538.3	5391.89	8325.34	5867.31	4953.72	24538.3
39	1036.34	2845.84	0	0	3882.18	1036.34	2845.84	0	0	3882.18
40	510.872	0	0	0	510.872	510.872	0	0	0	510.872
41	525.468	0	0	0	525.468	525.468	0	0	0	525.468
42	831.991	1132.68	1021.74	1129.6	4116.01	831.991	1132.68	1021.74	1129.6	4116.01
43	0	473.028	473.028	0	946.055	0	473.028	473.028	0	946.055
44	0	0	0	0	0	0	0	0	0	0
45	12217.1	19030.9	17718.3	12193.3	61159.6	12217.1	19030.9	17718.3	12193.3	61159.6
46	831.991	315.284	525.468	715.22	2387.96	831.991	315.284	525.468	715.22	2387.96
47	0	0	0	0	0	0	0	0	0	0
48	4997.35	2860.88	2758.71	3084.16	13701.1	4997.35	2860.88	2758.71	3084.16	13701.1
49	0	0	0	0	0	0	0	0	0	0
50	0	0	204.349	0	204.349	0	0	204.349	0	204.349
51	0	0	0	817.394	817.394	0	0	0	817.394	817.394
52	7125.94	11894.3	16606.6	18055.7	53682.5	7125.94	11894.3	16606.6	18055.7	53682.5
53	0	484.404	510.872	0	995.275	0	484.404	510.872	0	995.275
54	0	0	0	1021.74	1021.74	0	0	0	1021.74	1021.74
55	0	613.046	1786.16	2141.87	4541.07	0	613.046	1786.16	2141.87	4541.07
56	0	0	0	0	0	0	0	0	0	0
57	581.752	283.817	0	1235.55	2101.12	581.752	283.817	0	1235.55	2101.12
58	0	0	0	0	0	0	0	0	0	0
59	0	525.468	510.872	2776.26	3812.6	0	525.468	510.872	2776.26	3812.6
60	2589.39	2364.61	4618.29	3769.02	13341.3	2589.39	2364.61	4618.29	3769.02	13341.3
61	1736.96	2758.71	1736.96	6130.48	12363.1	1736.96	2758.71	1736.96	6130.48	12363.1
62	510.872	510.872	510.872	0	1532.61	510.872	510.872	510.872	0	1532.61
63	0	510.872	0	0	510.872	0	510.872	0	0	510.872
64	0	0	306.523	0	306.523	0	0	306.523	0	306.523
65	0	0	0	0	0	0	0	0	0	0
66	12874	20580.8	30664.5	38652.4	102772	12874	20580.8	30664.5	38652.4	102772
67	306.523	0	0	0	306.523	306.523	0	0	0	306.523
68	0	0	0	0	0	0	0	0	0	0
69	3465.18	510.872	315.284	0	4291.34	3465.18	510.872	315.284	0	4291.34
70	0	0	0	0	0	0	0	0	0	0
71	0	0	0	0	0	0	0	0	0	0
72	2049.32	510.872	0	510.872	3071.06	2049.32	510.872	0	510.872	3071.06
73	1050.94	0	0	0	1050.94	1050.94	0	0	0	1050.94
74	0	0	0	0	0	0	0	0	0	0
75	1941.31	1955.91	1240.69	2836.55	7974.46	1941.31	1955.91	1240.69	2836.55	7974.46
76	0	0	0	0	0	0	0	0	0	0
77	306.523	0	0	306.523	613.046	306.523	0	0	306.523	613.046
78	0	0	0	0	0	0	0	0	0	0
79	0	0	0	0	0	0	0	0	0	0
80	3245.8	817.394	510.872	0	4574.06	3245.8	817.394	510.872	0	4574.06
81	510.872	1523.96	0	0	2034.83	510.872	1523.96	0	0	2034.83
82	0	510.872	0	510.872	1021.74	0	510.872	0	510.872	1021.74
83	1847.9	2005.64	1980.9	2593.94	8428.39	1847.9	2005.64	1980.9	2593.94	8428.39
84	0	510.872	0	0	510.872	0	510.872	0	0	510.872
85	0	102.165	488.165	510.872	1101.2	0	102.165	488.165	510.872	1101.2
86	1036.34	1766.16	1036.34	2304.86	6143.7	1036.34	1766.16	1036.34	2304.86	6143.7
87	1839.14	817.394	510.872	817.394	3984.8	1839.14	817.394	510.872	817.394	3984.8
88	1649.39	2335.52	2998.09	1226.09	8209.09	1649.39	2335.52	2998.09	1226.09	8209.09
89	0	0	0	0	0	0	0	0	0	0
90	3062.43	2107.28	3018.53	4616.34	12804.6	3062.43	2107.28	3018.53	4616.34	12804.6
91	0	102.174	0	550.459	652.633	0	102.174	0	550.459	652.633
92	306.523	516.706	0	2474.88	3298.11	306.523	516.706	0	2474.88	3298.11
93	0	0	0	0	0	0	0	0	0	0
94	0	366.972	91.7431	366.972	825.688	0	366.972	91.7431	366.972	825.688
95	0	0	0	0	0	0	0	0	0	0
96	0	0	0	510.872	510.872	0	0	0	510.872	510.872
97	0	0	715.22	0	715.22	0	0	715.22	0	715.22
98	0	1021.74	1021.74	2182.09	4225.58	0	1021.74	1021.74	2182.09	4225.58
99	510.872	510.872	0	715.22	1736.96	510.872	510.872	0	715.22	1736.96
100	0	817.394	306.523	0	1123.92	0	817.394	306.523	0	1123.92
101	1036.34	1547.21	0	510.872	3094.42	1036.34	1547.21	0	510.872	3094.42
102	11239.2	18499.4	27695.1	33859.9	91293.5	11239.2	18499.4	27695.1	33859.9	91293.5
103	0	0	0	0	0	0	0	0	0	0
104	0	0	525.468	0	525.468	0	0	525.468	0	525.468
105	1736.96	3576.1	2554.36	0	7867.42	1736.96	3576.1	2554.36	0	7867.42
106	0	0	0	0	0	0	0	0	0	0
107	0	0	0	0	0	0	0	0	0	0
108	0	0	0	0	0	0	0	0	0	0
109	0	510.872	0	0	510.872	0	510.872	0	0	510.872
110	0	0	0	0	0	0	0	0	0	0
111	0	0	0	0	0	0	0	0	0	0
112	840.752	0	0	0	840.752	840.752	0	0	0	840.752
113	0	0	0	0	0	0	0	0	0	0
114	525.468	2169.02	1094.83	1542.07	5331.39	525.468	2169.02	1094.83	1542.07	5331.39
115	0	0	0	0	0	0	0	0	0	0
116	0	0	0	0	0	0	0	0	0	0
117	2195.68	1698.58	1021.74	715.22	5631.22	2195.68	1698.58	1021.74	715.22	5631.22
118	0	306.523	0	0	306.523	0	306.523	0	0	306.523
119	0	0	0	0	0	0	0	0	0	0
120	0	0	0	0	0	0	0	0	0	0
121	0	0	715.22	0	715.22	0	0	715.22	0	715.22
122	510.872	0	1430.44	1226.09	3167.4	510.872	0	1430.44	1226.09	3167.4
123	627.642	315.284	0	510.872	1453.8	627.642	315.284	0	510.872	1453.8
124	0	0	0	0	0	0	0	0	0	0
125	0	306.523	0	0	306.523	0	306.523	0	0	306.523
126	306.523	0	0	0	306.523	306.523	0	0	0	306.523
127	831.991	525.468	1036.34	1117.8	3511.6	831.991	525.468	1036.34	1117.8	3511.6
128	1328.27	0	0	1021.74	2350.01	1328.27	0	0	1021.74	2350.01
129	0	0	0	0	0	0	0	0	0	0
130	306.523	0	0	550.459	856.982	306.523	0	0	550.459	856.982
131	0	0	0	0	0	0	0	0	0	0
132	0	0	0	0	0	0	0	0	0	0
133	642.202	594.633	0	0	1236.83	642.202	594.633	0	0	1236.83
134	0	0	0	0	0	0	0	0	0	0
135	1030.5	1288.21	0	0	2318.72	1030.5	1288.21	0	0	2318.72
136	0	510.872	0	520.33	1031.2	0	510.872	0	520.33	1031.2
137	525.468	826.156	1903.47	0	3255.09	525.468	826.156	1903.47	0	3255.09
138	4852.21	2834.39	2758.71	2479.85	12925.2	4852.21	2834.39	2758.71	2479.85	12925.2
139	715.22	826.156	2052.25	408.697	4002.32	715.22	826.156	2052.25	408.697	4002.32
140	0	0	0	0	0	0	0	0	0	0
141	0	0	0	0	0	0	0	0	0	0
142	0	0	1661.28	1761.96	3423.24	0	0	1661.28	1761.96	3423.24
143	315.284	315.284	315.284	525.468	1471.32	315.284	315.284	315.284	525.468	1471.32
144	0	0	0	0	0	0	0	0	0	0
145	0	0	0	0	0	0	0	0	0	0
146	0	0	0	0	0	0	0	0	0	0
147	451.899	525.459	0	1040.66	2018.02	451.899	525.459	0	1040.66	2018.02
148	2983.5	4600.88	4784.25	1781.02	14149.6	2983.5	4600.88	4784.25	1781.02	14149.6
149	1021.74	3065.23	1736.96	3065.23	8889.17	1021.74	3065.23	715.22	3065.23	7867.42
150	0	0	0	0	0	0	0	0	0	0
151	0	0	0	0	0	0	0	0	0	0
152	0	0	0	0	0	0	0	0	0	0
153	0	0	0	321.927	321.927	0	0	0	321.927	321.927
154	510.872	0	0	0	510.872	510.872	0	0	0	510.872
155	1123.92	794.688	998.495	1240.69	4157.79	1123.92	794.688	998.495	1240.69	4157.79
156	1021.74	2524.73	1532.61	0	5079.09	1021.74	2524.73	1532.61	0	5079.09
157	0	0	0	0	0	0	0	0	0	0
158	715.22	0	510.872	715.22	1941.31	715.22	0	510.872	715.22	1941.31
159	715.22	662.239	510.872	0	1888.33	715.22	662.239	510.872	0	1888.33
160	0	0	102.174	204.349	306.523	0	0	102.174	204.349	306.523
161	1021.74	0	0	0	1021.74	0	0	0	0	0
162	0	0	0	2331.84	2331.84	0	0	0	2331.84	2331.84
163	0	0	0	0	0	0	0	0	0	0
164	9927.74	4394.44	1661.28	0	15983.5	9927.74	4394.44	1661.28	0	15983.5
165	0	0	0	0	0	0	0	0	0	0
166	510.872	0	0	510.872	1021.74	510.872	0	0	510.872	1021.74
167	5202.85	6399.37	11078.7	20477.6	43158.6	5202.85	6399.37	11078.7	20477.6	43158.6
168	1357.46	700.083	937.092	306.523	3301.16	1357.46	700.083	937.092	306.523	3301.16
169	919.569	817.394	630.569	826.853	3194.39	919.569	817.394	630.569	826.853	3194.39
170	1430.44	2209.45	3637.42	988.633	8265.94	1430.44	2209.45	3637.42	988.633	8265.94
171	2583.55	473.028	2787.9	1031.2	6875.68	2583.55	473.028	2787.9	1031.2	6875.68
172	0	983.899	0	0	983.899	0	983.899	0	0	983.899
173	0	0	0	0	0	0	0	0	0	0
174	2072.68	817.394	0	0	2890.07	2072.68	817.394	0	0	2890.07
175	0	0	0	0	0	0	0	0	0	0
176	5391.89	2531.11	3455.98	2852.23	14231.2	5391.89	2531.11	3455.98	2852.23	14231.2
177	0	1042.18	735.661	1133.38	2911.22	0	1042.18	735.661	1133.38	2911.22
178	0	0	0	0	0	0	0	0	0	0
179	306.523	0	0	0	306.523	306.523	0	0	0	306.523
180	0	0	0	0	0	0	0	0	0	0
181	0	0	0	0	0	0	0	0	0	0
182	0	0	0	0	0	0	0	0	0	0
183	306.523	0	306.523	312.202	925.248	306.523	0	306.523	312.202	925.248
184	0	715.22	1757.4	3223.45	5696.07	0	715.22	1757.4	3223.45	5696.07
185	0	306.523	0	510.872	817.394	0	306.523	0	510.872	817.394
186	210.183	1348.7	3491.45	936.596	5986.93	210.183	1348.7	3491.45	936.596	5986.93
187	0	306.523	510.872	204.349	1021.74	0	306.523	510.872	204.349	1021.74
188	715.22	1430.44	1331.19	510.872	3987.72	715.22	1430.44	1331.19	510.872	3987.72
189	3795.05	3889.1	3859.49	5248.84	16792.5	3795.05	3889.1	3859.49	5248.84	16792.5
190	525.468	2186.74	2508.4	0	5220.61	525.468	2186.74	2508.4	0	5220.61
191	510.872	510.872	473.028	3112.8	4607.57	510.872	510.872	473.028	3112.8	4607.57
192	525.468	0	0	535.872	1061.34	525.468	0	0	535.872	1061.34
193	4057.78	2627.34	0	306.523	6991.64	4057.78	2627.34	0	306.523	6991.64
194	0	0	0	0	0	0	0	0	0	0
195	0	0	0	0	0	0	0	0	0	0
196	3517.72	4948.16	5035.73	9941.84	23443.4	3517.72	4948.16	5035.73	9941.84	23443.4
197	735.661	2209.45	1261.13	715.22	4921.46	735.661	2209.45	1261.13	715.22	4921.46
198	0	510.872	510.872	0	1021.74	0	510.872	510.872	0	1021.74
199	0	0	0	510.872	510.872	0	0	0	510.872	510.872
200	2402.56	3506.05	4268.08	5478.41	15655.1	2402.56	3506.05	4268.08	5478.41	15655.1
201	9128.55	7955	1736.96	1021.74	19842.3	9128.55	7955	1736.96	1021.74	19842.3
202	0	0	0	0	0	0	0	0	0	0
203	2583.55	2113.12	4422.69	715.22	9834.58	2583.55	2113.12	4422.69	715.22	9834.58
204	0	0	306.523	321.927	628.45	0	0	306.523	321.927	628.45
205	510.872	510.872	408.697	0	1430.44	510.872	510.872	408.697	0	1430.44
206	0	0	0	0	0	0	0	0	0	0
207	0	0	0	0	0	0	0	0	0	0
208	0	0	0	0	0	0	0	0	0	0
209	0	0	0	315.284	315.284	0	0	0	315.284	315.284
210	0	0	0	0	0	0	0	0	0	0
211	919.569	829.073	1123.92	0	2872.56	919.569	829.073	1123.92	0	2872.56
212	1772	3461.83	2154.42	2063.93	9452.17	1772	3461.83	2154.42	2063.93	9452.17
213	1862.5	3216.6	1532.61	3998.05	10609.8	1862.5	3216.6	1532.61	3998.05	10609.8
214	315.284	1187.71	1021.74	210.183	2734.92	315.284	1187.71	1021.74	210.183	2734.92
215	0	0	525.468	0	525.468	0	0	525.468	0	525.468
216	0	0	0	0	0	0	0	0	0	0
217	510.872	510.872	0	0	1021.74	510.872	510.872	0	0	1021.74
218	1342.86	204.349	733.945	703.817	2984.97	1342.86	204.349	733.945	703.817	2984.97
219	0	0	0	0	0	0	0	0	0	0
220	306.523	677.376	204.349	0	1188.25	306.523	677.376	204.349	0	1188.25
221	1021.74	1704.95	613.046	1640.47	4980.21	1021.74	1704.95	613.046	1640.47	4980.21
222	510.872	817.394	0	0	1328.27	510.872	817.394	0	0	1328.27
223	0	0	0	312.202	312.202	0	0	0	312.202	312.202
224	1342.86	1021.74	1839.14	621.807	4825.55	1342.86	1021.74	1839.14	621.807	4825.55
225	0	0	0	0	0	0	0	0	0	0
226	4034.43	1766.16	5710.1	4146.61	15657.3	4034.43	1766.16	5710.1	4146.61	15657.3
227	306.523	0	0	0	306.523	306.523	0	0	0	306.523
228	0	0	0	613.046	613.046	0	0	0	613.046	613.046
229	2072.68	4119.08	2387.96	5753.51	14333.2	2072.68	4119.08	2387.96	5753.51	14333.2
230	306.523	306.523	0	0	613.046	306.523	306.523	0	0	613.046
231	204.349	0	0	0	204.349	204.349	0	0	0	204.349
232	53092.9	40242.2	41891.5	14143	149370	53092.9	40242.2	41891.5	14143	149370
233	0	0	0	0	0	0	0	0	0	0
234	9823.33	3123.61	1021.74	1021.74	14990.4	9823.33	3123.61	1021.74	1021.74	14990.4
235	306.523	0	0	520.339	826.862	306.523	0	0	520.339	826.862
236	0	0	0	0	0	0	0	0	0	0
237	715.22	4235.85	735.661	3311.98	8998.72	715.22	4235.85	735.661	3311.98	8998.72
238	2282.87	510.872	1561.81	2682.65	7038.2	2282.87	510.872	1561.81	2682.65	7038.2
239	47579.1	47739.1	46385.3	40957.8	182661	47579.1	47739.1	46385.3	40957.8	182661
240	2262.43	2350.01	525.468	2582.73	7720.64	2262.43	2350.01	525.468	2582.73	7720.64
241	0	0	0	0	0	0	0	0	0	0
242	1153.11	0	2481.38	303.963	3938.45	1153.11	0	2481.38	303.963	3938.45
243	7733.15	9989.73	13256.5	21199.8	52179.2	7733.15	9989.73	13256.5	21199.8	52179.2
244	0	0	0	0	0	0	0	0	0	0
245	0	0	919.569	1423.13	2342.7	0	0	919.569	1423.13	2342.7
246	0	0	0	0	0	0	0	0	0	0
247	0	0	0	0	0	0	0	0	0	0
248	1240.69	2954.4	4650.39	6559.61	15405.1	1240.69	2954.4	4650.39	6559.61	15405.1
249	0	0	0	0	0	0	0	0	0	0
250	0	0	0	0	0	0	0	0	0	0
251	1736.96	3666.17	5102.26	3258.28	13763.7	1736.96	3666.17	5102.26	3258.28	13763.7
252	1847.9	4764.83	4717.11	6761.5	18091.3	1847.9	4764.83	4717.11	6761.5	18091.3
253	0	0	0	0	0	0	0	0	0	0
254	0	0	0	0	0	0	0	0	0	0
255	2043.49	0	0	306.523	2350.01	2043.49	0	0	306.523	2350.01
256	0	0	0	0	0	0	0	0	0	0
257	3935.17	8030.33	7951.64	5166.53	25083.7	3935.17	8030.33	7951.64	5166.53	25083.7
258	715.22	0	0	1261.13	1976.35	715.22	0	0	1261.13	1976.35
259	4308.85	0	1021.74	306.523	5637.12	4308.85	0	1021.74	306.523	5637.12
260	1839.14	1328.27	613.046	0	3780.45	1839.14	1328.27	613.046	0	3780.45
261	1226.09	306.523	2072.68	1131.49	4736.78	1226.09	306.523	2072.68	1131.49	4736.78
262	0	0	0	0	0	0	0	0	0	0
263	510.872	0	510.872	315.284	1337.03	510.872	0	510.872	315.284	1337.03
264	306.523	1494.23	0	1036.34	2837.09	306.523	1494.23	0	1036.34	2837.09
265	0	0	0	0	0	0	0	0	0	0
266	3024.36	1050.94	2656.53	3576.12	10307.9	3024.36	1050.94	2656.53	3576.12	10307.9
267	0	0	0	0	0	0	0	0	0	0
268	0	0	0	0	0	0	0	0	0	0
269	0	102.174	0	0	102.174	0	102.174	0	0	102.174
270	525.468	0	315.284	0	840.752	525.468	0	315.284	0	840.752
271	306.523	823.229	715.22	416.266	2261.24	306.523	823.229	715.22	416.266	2261.24
272	0	0	1226.09	0	1226.09	0	0	1226.09	0	1226.09
273	0	1021.74	735.661	1021.74	2779.15	0	1021.74	735.661	1021.74	2779.15
274	0	0	0	1498.47	1498.47	0	0	0	1498.47	1498.47
275	11899.5	306.523	1941.31	1844.82	15992.2	11899.5	306.523	1941.31	1844.82	15992.2
276	510.872	0	306.523	510.872	1328.27	510.872	0	306.523	510.872	1328.27
277	0	0	0	0	0	0	0	0	0	0
278	0	315.275	525.468	315.284	1156.03	0	315.275	525.468	315.284	1156.03
279	3716.23	2568.95	715.22	510.872	7511.28	3716.23	2568.95	715.22	510.872	7511.28
280	1240.69	2160.26	2277.03	2592.46	8270.43	1240.69	2160.26	2277.03	2592.46	8270.43
281	0	0	0	0	0	0	0	0	0	0
282	525.468	0	0	0	525.468	525.468	0	0	0	525.468
283	204.349	817.394	3246.61	1343.67	5612.03	204.349	817.394	3246.61	1343.67	5612.03
284	510.872	0	525.468	0	1036.34	510.872	0	525.468	0	1036.34
285	0	0	1736.96	662.239	2399.2	0	0	1736.96	662.239	2399.2
286	1050.94	4323.44	2058.08	525.468	7957.93	1050.94	4323.44	2058.08	525.468	7957.93
287	0	2487.22	2574.81	2200.23	7262.26	0	2487.22	2574.81	2200.23	7262.26
288	0	0	510.872	0	510.872	0	0	510.872	0	510.872
289	306.523	306.523	0	0	613.046	306.523	306.523	0	0	613.046
290	306.523	1736.96	3488.52	4310.24	9842.25	306.523	1736.96	3488.52	4310.24	9842.25
291	0	510.872	0	0	510.872	0	510.872	0	0	510.872
292	0	0	0	2419.28	2419.28	0	0	0	2419.28	2419.28
293	0	315.275	510.872	0	826.147	0	315.275	510.872	0	826.147
294	1430.44	1849.94	3041.44	2697.79	9019.61	1430.44	1849.94	3041.44	2697.79	9019.61
295	5867.72	6364	8792.83	6240.5	27265.1	5867.72	6364	8792.83	6240.5	27265.1
296	1036.34	510.872	510.872	2053.82	4111.9	1036.34	510.872	510.872	2053.82	4111.9
297	525.468	613.046	831.991	510.872	2481.38	525.468	613.046	831.991	510.872	2481.38
298	306.523	0	0	0	306.523	306.523	0	0	0	306.523
299	0	0	0	0	0	0	0	0	0	0
300	2700.32	1226.09	4051.94	2146.89	10125.2	2700.32	1226.09	4051.94	2146.89	10125.2
301	1226.09	3678.26	2248.22	715.22	7867.79	1226.09	3678.26	2248.22	715.22	7867.79
302	510.872	1941.31	2256.6	919.569	5628.35	510.872	1941.31	2256.6	919.569	5628.35
303	10746.2	5928.61	8498	19083.2	44256	10746.2	5928.61	8498	19083.2	44256
304	7765.25	3065.23	6486.61	4927.41	22244.5	7765.25	3065.23	6486.61	4927.41	22244.5
305	525.468	1036.34	510.872	2792.77	4865.45	525.468	1036.34	510.872	2792.77	4865.45
306	306.523	1138.51	1240.69	1046.74	3732.47	306.523	1138.51	1240.69	1046.74	3732.47
307	0	0	0	835.615	835.615	0	0	0	835.615	835.615
308	715.22	0	1261.13	0	1976.35	715.22	0	1261.13	0	1976.35
309	0	0	0	0	0	0	0	0	0	0
310	510.872	0	306.523	2067.54	2884.94	510.872	0	306.523	2067.54	2884.94
311	2297.46	3785.86	715.22	7002.64	13801.2	2297.46	3785.86	715.22	7002.64	13801.2
312	2169.02	0	3182	2480.03	7831.05	2169.02	0	3182	2480.03	7831.05
313	0	0	0	0	0	0	0	0	0	0
314	3611.14	983.899	1342.86	1328.27	7266.17	3611.14	983.899	1342.86	1328.27	7266.17
315	7464.57	4787.17	6442.39	5227.06	23921.2	7464.57	4787.17	6442.39	5227.06	23921.2
316	0	0	1736.96	2580.31	4317.28	0	0	1736.96	2580.31	4317.28
317	613.046	1439.2	1334.1	2510.51	5896.86	613.046	1439.2	1334.1	2510.51	5896.86
318	0	0	525.468	1863.19	2388.66	0	0	525.468	1863.19	2388.66
319	1021.74	1021.74	306.523	1042.18	3392.19	1021.74	1021.74	306.523	1042.18	3392.19
320	0	0	306.523	0	306.523	0	0	306.523	0	306.523
321	0	0	0	0	0	0	0	0	0	0
322	510.872	510.872	2379.2	1538.29	4939.24	510.872	510.872	2379.2	1538.29	4939.24
323	2379.2	817.394	306.523	306.523	3809.64	2379.2	817.394	306.523	306.523	3809.64
324	134164	126022	129453	130675	520314	134164	126022	129453	130675	520314
325	408.697	306.523	1138.51	0	1853.73	408.697	306.523	1138.51	0	1853.73
326	1555.97	613.046	1439.2	1021.74	4629.96	1555.97	613.046	1439.2	1021.74	4629.96
327	1445.04	1970.5	1226.09	740.22	5381.85	1445.04	1970.5	1226.09	740.22	5381.85
328	0	0	0	0	0	0	0	0	0	0
329	306.523	0	0	0	306.523	306.523	0	0	0	306.523
330	283.826	840.752	516.706	1021.74	2663.03	283.826	840.752	516.706	1021.74	2663.03
331	2262.43	2568.95	4889.77	525.468	10246.6	2262.43	2568.95	4889.77	525.468	10246.6
332	2583.55	2043.49	3469.29	0	8096.33	2583.55	2043.49	3469.29	0	8096.33
333	0	0	1021.74	0	1021.74	0	0	1021.74	0	1021.74
334	525.468	1416.5	2481.38	5248.94	9672.28	525.468	1416.5	2481.38	5248.94	9672.28
335	0	0	0	0	0	0	0	0	0	0
336	0	0	0	0	0	0	0	0	0	0
337	0	189.211	0	0	189.211	0	189.211	0	0	189.211
338	525.468	1561.81	0	1021.74	3109.02	525.468	1561.81	0	1021.74	3109.02
339	0	1050.94	0	749.817	1800.75	0	1050.94	0	749.817	1800.75
340	0	510.872	715.22	408.697	1634.79	0	510.872	715.22	408.697	1634.79
341	1342.86	613.046	1736.96	3089.28	6782.16	1342.86	613.046	1736.96	3089.28	6782.16
342	621.807	613.046	1772	2525.03	5531.88	621.807	613.046	1772	2525.03	5531.88
343	0	0	0	0	0	0	0	0	0	0
344	2072.68	1021.74	510.872	826.156	4431.45	2072.68	1021.74	510.872	826.156	4431.45
345	630.55	621.807	621.807	2043.49	3917.65	630.55	621.807	621.807	2043.49	3917.65
346	14485.4	15643.8	12097.6	26058.5	68285.3	14485.4	15643.8	12097.6	26058.5	68285.3
347	510.872	2063.93	826.156	0	3400.95	510.872	2063.93	826.156	0	3400.95
348	2169.02	3590.7	2589.39	1264.34	9613.45	2169.02	3590.7	2589.39	1264.34	9613.45
349	0	0	0	0	0	0	0	0	0	0
350	5955.3	10372.6	8419.38	9818.02	34565.3	5955.3	10372.6	8419.38	9818.02	34565.3
351	5686.74	11139.2	5581.64	6315.02	28722.6	5686.74	11139.2	5581.64	6315.02	28722.6
352	0	0	102.174	204.349	306.523	0	0	102.174	204.349	306.523
353	0	315.284	525.468	0	840.752	0	315.284	525.468	0	840.752
354	1021.74	613.046	0	510.872	2145.66	1021.74	613.046	0	510.872	2145.66
355	0	0	0	0	0	0	0	0	0	0
356	519.633	1553.06	613.046	1532.61	4218.35	519.633	1553.06	613.046	1532.61	4218.35
357	0	0	0	0	0	0	0	0	0	0
358	6977.14	10763.7	10634.1	13609.4	41984.3	6977.14	10763.7	10634.1	13609.4	41984.3
359	0	510.872	2685.72	1868.33	5064.93	0	510.872	2685.72	1868.33	5064.93
360	0	525.468	0	0	525.468	0	525.468	0	0	525.468
361	1123.92	0	0	0	1123.92	1123.92	0	0	0	1123.92
362	0	0	0	0	0	0	0	0	0	0
363	0	0	0	0	0	0	0	0	0	0
364	315.284	510.872	315.284	1337.03	2478.47	315.284	510.872	315.284	1337.03	2478.47
365	3809.65	9866.27	10205.3	17252.9	41134.1	3809.65	9866.27	10205.3	17252.9	41134.1
366	1328.27	2282.87	1246.53	510.872	5368.54	1328.27	2282.87	1246.53	510.872	5368.54
367	3751.65	2884.24	4244.62	4300.08	15180.6	3751.65	2884.24	4244.62	4300.08	15180.6
368	306.523	210.183	0	0	516.706	306.523	210.183	0	0	516.706
369	0	0	0	0	0	0	0	0	0	0
370	0	2846.94	2345.74	3115.39	8308.06	0	2846.94	1839.14	3115.39	7801.46
371	3529.61	3957.76	3329.58	3547.98	14364.9	3529.61	3957.76	3329.58	3547.98	14364.9
372	1862.5	1532.61	2058.08	3512.58	8965.77	1862.5	1532.61	2058.08	3512.58	8965.77
373	0	0	1050.94	1021.74	2072.68	0	0	1050.94	1021.74	2072.68
374	315.275	315.284	928.33	1021.74	2580.63	315.275	315.284	928.33	1021.74	2580.63
375	0	0	525.468	208.128	733.596	0	0	525.468	208.128	733.596
376	5261.97	5006.54	510.872	1532.61	12312	5261.97	5006.54	510.872	1532.61	12312
377	0	817.394	1226.09	0	2043.49	0	817.394	1226.09	0	2043.49
378	0	0	0	0	0	0	0	0	0	0
379	7195.99	11013	10596.9	8825.61	37631.6	7195.99	11013	10596.9	8825.61	37631.6
380	0	0	0	1021.74	1021.74	0	0	0	1021.74	1021.74
381	0	0	0	707.908	707.908	0	0	0	707.908	707.908
382	0	0	0	2634.26	2634.26	0	0	0	2634.26	2634.26
383	0	0	0	0	0	0	0	0	0	0
384	0	0	0	0	0	0	0	0	0	0
385	0	0	0	0	0	0	0	0	0	0
386	306.523	840.743	1021.74	1545.86	3714.87	306.523	840.743	1021.74	1545.86	3714.87
387	19687.5	22434.1	30210.9	48120.7	120453	19687.5	22434.1	30210.9	48120.7	120453
388	306.523	0	0	817.394	1123.92	306.523	0	0	817.394	1123.92
389	510.872	306.523	0	0	817.394	510.872	306.523	0	0	817.394
390	1342.86	1976.35	1547.21	2603.99	7470.41	1342.86	1976.35	1547.21	2603.99	7470.41
391	0	0	0	0	0	0	0	0	0	0
392	0	0	0	0	0	0	0	0	0	0
393	0	0	315.284	0	315.284	0	0	315.284	0	315.284
394	2094.57	3641.78	7143.55	10269.2	23149.1	2094.57	3641.78	7143.55	10269.2	23149.1
395	2072.68	4335.11	7893.82	4115.36	18417	2072.68	4335.11	7893.82	4115.36	18417
396	0	0	1226.09	0	1226.09	0	0	1226.09	0	1226.09
397	510.872	0	715.22	2543.91	3770	510.872	0	715.22	2543.91	3770
398	29177.6	26643.3	25669	18946.5	100436	29177.6	26643.3	25669	18946.5	100436
399	1871.26	2656.53	4422.7	4298.07	13248.6	1871.26	2656.53	4422.7	4298.07	13248.6
400	0	0	0	0	0	0	0	0	0	0
401	7765.25	7502.95	7926.9	7143.59	30338.7	7765.25	7502.95	7926.9	7143.59	30338.7
402	817.394	510.872	0	0	1328.27	817.394	510.872	0	0	1328.27
403	0	0	0	0	0	0	0	0	0	0
404	306.523	306.523	1853.73	817.394	3284.17	306.523	306.523	1853.73	817.394	3284.17
405	1240.69	306.523	510.872	1021.74	3079.83	1240.69	306.523	510.872	1021.74	3079.83
406	306.523	204.349	0	0	510.872	306.523	204.349	0	0	510.872
407	3065.23	715.22	715.22	1226.09	5721.76	3065.23	715.22	715.22	1226.09	5721.76
408	0	0	0	0	0	0	0	0	0	0
409	0	510.872	1021.74	0	1532.61	0	510.872	1021.74	0	1532.61
410	1021.74	1853.73	1036.34	2083.08	5994.9	1021.74	1853.73	1036.34	2083.08	5994.9
411	1123.92	1736.95	2061	2206.42	7128.29	1123.92	1736.95	2061	2206.42	7128.29
412	11877.1	14719.6	4881.01	13638.4	45116.1	11877.1	14719.6	4881.01	13638.4	45116.1
413	315.284	1226.09	0	715.22	2256.6	315.284	1226.09	0	715.22	2256.6
414	0	0	153.257	306.523	459.78	0	0	153.257	306.523	459.78
415	22647.8	15493.1	23919.4	18250.7	80310.9	22647.8	15493.1	22897.7	18250.7	79289.2
416	817.394	510.872	510.872	0	1839.14	817.394	510.872	510.872	0	1839.14
417	525.468	2277.04	3290.02	4959.41	11051.9	525.468	2277.04	3290.02	4959.41	11051.9
418	0	0	0	0	0	0	0	0	0	0
419	0	0	0	510.872	510.872	0	0	0	510.872	510.872
420	0	0	1532.61	0	1532.61	0	0	1532.61	0	1532.61
421	1141.43	315.284	928.33	2165.94	4550.98	1141.43	315.284	928.33	2165.94	4550.98
422	510.872	0	0	0	510.872	510.872	0	0	0	510.872
423	0	315.284	525.468	0	840.752	0	315.284	525.468	0	840.752
424	4627.04	5557.85	4159.96	2929.94	17274.8	4627.04	5557.85	4159.96	2929.94	17274.8
425	0	0	315.284	0	315.284	0	0	315.284	0	315.284
426	0	0	0	0	0	0	0	0	0	0
427	0	473.028	0	0	473.028	0	473.028	0	0	473.028
428	1547.21	1231.93	1561.81	515.991	4856.94	1547.21	1231.93	1561.81	515.991	4856.94
429	0	0	0	0	0	0	0	0	0	0
430	7261.17	15527.8	22151.8	19710.7	64651.6	7261.17	15527.8	22151.8	19710.7	64651.6
431	0	0	0	0	0	0	0	0	0	0
432	0	0	0	520.33	520.33	0	0	0	520.33	520.33
433	1123.92	306.523	510.872	715.22	2656.53	1123.92	306.523	510.872	715.22	2656.53
434	2656.53	7309.95	1751.56	2347.45	14065.5	2656.53	7309.95	1751.56	2347.45	14065.5
435	0	525.468	0	510.872	1036.34	0	525.468	0	510.872	1036.34
436	1541.38	662.239	1132.68	510.872	3847.17	1541.38	662.239	1132.68	510.872	3847.17
437	510.872	204.349	0	306.523	1021.74	510.872	204.349	0	306.523	1021.74
438	510.872	0	0	0	510.872	510.872	0	0	0	510.872
439	0	1021.74	0	0	1021.74	0	1021.74	0	0	1021.74
440	0	0	0	0	0	0	0	0	0	0
441	0	0	942.927	0	942.927	0	0	942.927	0	942.927
442	0	0	0	0	0	0	0	0	0	0
443	0	0	0	0	0	0	0	0	0	0
444	0	0	0	0	0	0	0	0	0	0
445	12465.3	12465.3	19649.8	18631.4	63211.8	12465.3	12465.3	18628.1	17303.2	60861.8
446	0	0	0	0	0	0	0	0	0	0
447	1334.1	0	0	0	1334.1	1334.1	0	0	0	1334.1
448	0	0	0	0	0	0	0	0	0	0
449	0	0	0	0	0	0	0	0	0	0
450	306.523	0	0	0	306.523	306.523	0	0	0	306.523
451	0	0	0	0	0	0	0	0	0	0
452	0	0	0	0	0	0	0	0	0	0
453	11729.6	15005	20213.1	19648.2	66595.9	11729.6	15005	20213.1	19648.2	66595.9
454	0	306.523	0	0	306.523	0	306.523	0	0	306.523
455	1541.38	0	1532.61	2043.49	5117.48	1541.38	0	1532.61	2043.49	5117.48
456	7172.64	946.055	0	1021.74	9140.44	7172.64	946.055	0	1021.74	9140.44
457	0	0	0	0	0	0	0	0	0	0
458	306.523	0	0	0	306.523	306.523	0	0	0	306.523
459	735.661	0	0	0	735.661	735.661	0	0	0	735.661
460	0	0	0	535.872	535.872	0	0	0	535.872	535.872
461	37792.2	27827.4	10115.3	4011.29	79746.1	37792.2	27827.4	10115.3	4011.29	79746.1
462	715.22	0	0	510.872	1226.09	715.22	0	0	510.872	1226.09
463	408.697	0	0	0	408.697	408.697	0	0	0	408.697
464	0	0	1021.74	0	1021.74	0	0	1021.74	0	1021.74
465	0	306.523	1021.74	0	1328.27	0	306.523	1021.74	0	1328.27
466	4238.09	2452.18	1941.31	208.128	8839.72	4238.09	2452.18	1941.31	208.128	8839.72
467	0	0	0	0	0	0	0	0	0	0
468	510.872	0	306.523	0	817.394	510.872	0	306.523	0	817.394
469	0	613.046	306.523	2062.4	2981.97	0	613.046	306.523	2062.4	2981.97
470	5622.46	621.798	3109.02	0	9353.28	5622.46	621.798	3109.02	0	9353.28
471	0	0	0	306.523	306.523	0	0	0	306.523	306.523
472	3882.62	4389.22	2516.52	2043.49	12831.9	3882.62	4389.22	2516.52	2043.49	12831.9
473	525.468	510.872	315.284	1241.5	2593.12	525.468	510.872	315.284	1241.5	2593.12
474	0	0	0	1139.06	1139.06	0	0	0	1139.06	1139.06
475	0	0	0	473.716	473.716	0	0	0	473.716	473.716
476	0	306.523	0	0	306.523	0	306.523	0	0	306.523
477	525.468	306.523	0	0	831.991	525.468	306.523	0	0	831.991
478	3789.21	5248.84	7619.3	6904.59	23561.9	3789.21	5248.84	6904.08	6904.59	22846.7
479	0	0	0	0	0	0	0	0	0	0
480	735.661	0	525.468	1275.28	2536.41	735.661	0	525.468	1275.28	2536.41
481	2268.28	2060.14	1553.06	4890.92	10772.4	2268.28	2060.14	1553.06	4890.92	10772.4
482	510.872	510.872	826.156	321.927	2169.83	510.872	510.872	826.156	321.927	2169.83
483	0	0	0	0	0	0	0	0	0	0
484	0	0	613.046	1235.56	1848.61	0	0	613.046	1235.56	1848.61
485	54380	52892.3	48407.8	48736.8	204417	54380	52892.3	48407.8	48736.8	204417
486	3707.47	2058.08	3559.32	4335.11	13660	3707.47	2058.08	3559.32	4335.11	13660
487	0	0	0	1021.74	1021.74	0	0	0	1021.74	1021.74
488	0	0	0	0	0	0	0	0	0	0
489	0	613.046	0	0	613.046	0	613.046	0	0	613.046
490	0	0	0	0	0	0	0	0	0	0
491	0	0	1430.44	715.22	2145.66	0	0	1430.44	715.22	2145.66
492	2174.85	2574.8	3106.1	969.725	8825.48	2174.85	2574.8	3106.1	969.725	8825.48
493	0	0	0	0	0	0	0	0	0	0
494	210.183	0	232.661	0	442.844	210.183	0	232.661	0	442.844
495	315.284	0	0	0	315.284	315.284	0	0	0	315.284
496	621.807	1649.39	1772	1037.15	5080.34	621.807	1649.39	1772	1037.15	5080.34
497	3830.08	3809.64	3214.12	1036.34	11890.2	3830.08	3809.64	3214.12	1036.34	11890.2
498	306.523	0	1061.33	0	1367.85	306.523	0	550.459	0	856.982
499	1430.44	0	0	735.661	2166.1	1430.44	0	0	735.661	2166.1
500	525.468	0	0	0	525.468	525.468	0	0	0	525.468
501	1050.94	519.624	0	364.229	1934.79	1050.94	519.624	0	364.229	1934.79
502	7298.17	6334.81	5216.73	5010.42	23860.1	7298.17	6334.81	5216.73	5010.42	23860.1
503	306.523	306.523	0	0	613.046	306.523	306.523	0	0	613.046
504	0	0	1532.61	0	1532.61	0	0	1532.61	0	1532.61
505	0	0	0	0	0	0	0	0	0	0
506	525.468	525.468	0	0	1050.94	525.468	525.468	0	0	1050.94
507	621.807	1050.94	1853.73	1464.13	4990.61	621.807	1050.94	1853.73	1464.13	4990.61
508	0	510.872	0	0	510.872	0	510.872	0	0	510.872
509	0	1357.46	0	0	1357.46	0	1357.46	0	0	1357.46
510	0	204.349	590.339	306.523	1101.21	0	204.349	590.339	306.523	1101.21
511	32449.2	36674.8	51980.7	47687.6	168792	32449.2	36674.8	51980.7	47687.6	168792
512	1547.21	1036.34	831.991	4616.76	8032.3	1547.21	1036.34	831.991	4616.76	8032.3
513	0	204.349	919.569	0	1123.92	0	204.349	919.569	0	1123.92
514	510.872	945.844	315.284	4751.61	6523.61	510.872	945.844	315.284	4751.61	6523.61
515	306.523	0	0	0	306.523	306.523	0	0	0	306.523
516	0	0	0	0	0	0	0	0	0	0
517	1036.34	1208.69	3269.59	2773.3	8287.92	1036.34	1208.69	3269.59	2773.3	8287.92
518	0	0	0	0	0	0	0	0	0	0
519	1328.27	1021.74	0	0	2350.01	1328.27	1021.74	0	0	2350.01
520	510.872	0	0	1736.96	2247.83	510.872	0	0	1736.96	2247.83
521	0	0	0	0	0	0	0	0	0	0
522	2493.06	2513.5	3339.65	8881.79	17228	2493.06	2513.5	3339.65	8881.79	17228
523	0	306.523	525.468	514.651	1346.64	0	306.523	525.468	514.651	1346.64
524	510.872	315.284	0	525.468	1351.62	510.872	315.284	0	525.468	1351.62
525	0	1036.34	831.991	0	1868.33	0	1036.34	525.468	0	1561.81
526	510.872	1766.16	0	510.872	2787.9	510.872	1766.16	0	510.872	2787.9
527	0	0	0	0	0	0	0	0	0	0
528	408.697	1030.5	510.872	1736.96	3687.04	408.697	1030.5	510.872	1736.96	3687.04
529	0	1036.34	510.872	0	1547.21	0	1036.34	510.872	0	1547.21
530	2043.49	1246.53	2676.97	535.872	6502.86	2043.49	1246.53	2676.97	535.872	6502.86
531	0	0	0	0	0	0	0	0	0	0
532	13243.3	12481	17725.3	31326.3	74776	13243.3	12481	17725.3	31326.3	74776
533	0	0	306.523	510.872	817.394	0	0	306.523	510.872	817.394
534	5348.32	2530.57	983.899	1801.98	10664.8	4335.11	2530.57	983.899	1801.98	9651.56
535	0	315.275	0	0	315.275	0	315.275	0	0	315.275
536	2568.95	1941.31	5777.24	2049.17	12336.7	2568.95	1941.31	5777.24	2049.17	12336.7
537	0	0	1736.96	3598.81	5335.77	0	0	1736.96	3598.81	5335.77
538	315.275	0	315.284	984.587	1615.15	315.275	0	315.284	984.587	1615.15
539	7534.91	7602.95	10900.3	8977.19	35015.4	7534.91	7602.95	10900.3	8977.19	35015.4
540	3056.86	2890.07	4545.3	3343.21	13835.4	3056.86	2890.07	4545.3	3343.21	13835.4
541	2063.93	306.523	2268.28	510.872	5149.6	2063.93	306.523	2268.28	510.872	5149.6
542	0	0	0	0	0	0	0	0	0	0
543	0	0	0	0	0	0	0	0	0	0
544	0	0	0	0	0	0	0	0	0	0
545	0	0	0	0	0	0	0	0	0	0
546	0	0	0	0	0	0	0	0	0	0
547	1021.74	1021.74	315.284	2052.94	4411.72	1021.74	1021.74	315.284	2052.94	4411.72
548	1877.09	3109.02	2072.68	3046.03	10104.8	1877.09	3109.02	2072.68	3046.03	10104.8
549	3284.17	1547.21	1736.96	1226.09	7794.44	3284.17	1547.21	1736.96	1226.09	7794.44
550	0	1328.27	1275.28	613.046	3216.6	0	1328.27	1275.28	613.046	3216.6
551	1877.09	2881.31	3762.5	1278.4	9799.31	1877.09	2881.31	3762.5	1278.4	9799.31
552	0	0	0	0	0	0	0	0	0	0
553	0	0	0	0	0	0	0	0	0	0
554	43380.3	52574.9	62972.4	72838.1	231766	43380.3	52574.9	62972.4	72838.1	231766
555	420.376	0	455.78	715.22	1591.38	420.376	0	455.78	715.22	1591.38
556	0	0	0	0	0	0	0	0	0	0
557	0	0	723.982	919.569	1643.55	0	0	723.982	919.569	1643.55
558	0	510.872	1021.74	1532.61	3065.23	0	510.872	1021.74	1532.61	3065.23
559	0	0	0	0	0	0	0	0	0	0
560	0	0	0	0	0	0	0	0	0	0
561	0	315.284	510.872	0	826.156	0	315.284	510.872	0	826.156
562	0	306.523	0	520.33	826.853	0	306.523	0	520.33	826.853
563	0	306.523	510.872	204.349	1021.74	0	306.523	510.872	204.349	1021.74
564	0	0	0	0	0	0	0	0	0	0
565	0	0	0	0	0	0	0	0	0	0
566	0	0	0	0	0	0	0	0	0	0
567	2145.66	1021.74	0	535.872	3703.28	2145.66	1021.74	0	535.872	3703.28
568	1999.28	189.211	189.211	0	2377.7	1999.28	189.211	189.211	0	2377.7
569	1021.74	0	0	0	1021.74	1021.74	0	0	0	1021.74
570	0	510.872	826.156	0	1337.03	0	510.872	826.156	0	1337.03
571	0	525.468	525.468	0	1050.94	0	525.468	525.468	0	1050.94
572	19407.3	26770.8	32346	25451.4	103976	19407.3	26770.8	32346	25451.4	103976
573	0	0	0	826.853	826.853	0	0	0	826.853	826.853
574	715.22	0	0	0	715.22	715.22	0	0	0	715.22
575	0	735.661	0	0	735.661	0	735.661	0	0	735.661
576	2598.14	510.872	510.872	516.55	4136.43	2598.14	510.872	510.872	516.55	4136.43
577	5231.33	1888.33	6918.66	4049.04	18087.4	5231.33	1888.33	6918.66	4049.04	18087.4
578	27595.8	25191.5	32261.6	43065.7	128115	27595.8	25191.5	32261.6	43065.7	128115
579	210.183	283.817	91.7431	315.284	901.028	210.183	283.817	91.7431	315.284	901.028
580	519.633	189.211	0	0	708.844	519.633	189.211	0	0	708.844
581	0	102.174	0	0	102.174	0	102.174	0	0	102.174
582	0	0	0	0	0	0	0	0	0	0
583	0	0	0	0	0	0	0	0	0	0
584	4277.49	2814.18	1246.53	2257.71	10595.9	4277.49	2814.18	1246.53	2257.71	10595.9
585	788.321	105.101	0	0	893.422	788.321	105.101	0	0	893.422
586	1772	2189.45	1882.93	3330.28	9174.66	1772	2189.45	1882.93	3330.28	9174.66
587	1232.71	0	525.468	525.468	2283.64	1232.71	0	525.468	525.468	2283.64
588	3643.25	3984.37	3380.5	4917.94	15926.1	3643.25	3984.37	3380.5	4917.94	15926.1
589	0	0	0	0	0	0	0	0	0	0
590	2262.43	525.468	1246.53	0	4034.43	2262.43	525.468	1246.53	0	4034.43
591	1050.94	1246.53	2712.01	2450.06	7459.54	1050.94	1246.53	2712.01	2450.06	7459.54
592	0	0	0	0	0	0	0	0	0	0
593	0	0	0	0	0	0	0	0	0	0
594	516.716	726.899	4230.03	4253.64	9727.28	516.716	726.899	4230.03	4253.64	9727.28
595	4510.27	8777.05	8798.24	13818.8	35904.3	4510.27	8777.05	8798.24	13818.8	35904.3
596	3065.23	4889.77	4028.59	1750.21	13733.8	3065.23	4889.77	4028.59	1750.21	13733.8
597	1547.21	1337.03	2256.6	851.156	5991.99	1547.21	1337.03	2256.6	851.156	5991.99
598	0	0	0	0	0	0	0	0	0	0
599	1967.59	1147.28	3005.49	3988.32	10108.7	1967.59	1147.28	3005.49	3988.32	10108.7
600	1036.34	4737.55	3494.37	1736.96	11005.2	1036.34	4737.55	3494.37	1736.96	11005.2
601	2823.15	1772	8374.62	7309.06	20278.8	2823.15	1772	8374.62	7309.06	20278.8
602	0	817.394	306.523	1235.55	2359.47	0	817.394	306.523	1235.55	2359.47
603	2475.54	1634.79	5152.5	2848.61	12111.4	2475.54	1634.79	5152.5	2542.08	11804.9
604	0	0	0	0	0	0	0	0	0	0
605	0	0	0	0	0	0	0	0	0	0
606	306.523	0	0	0	306.523	306.523	0	0	0	306.523
607	817.394	2665.29	1401.36	2169.83	7053.87	817.394	2665.29	1401.36	2169.83	7053.87
608	2501.82	2026.08	817.394	3288.5	8633.8	2501.82	2026.08	817.394	3288.5	8633.8
609	3001.01	0	0	312.193	3313.2	3001.01	0	0	312.193	3313.2
610	0	0	0	0	0	0	0	0	0	0
611	1853.73	1132.68	928.33	1250.08	5164.83	1853.73	1132.68	928.33	1250.08	5164.83
612	510.872	510.872	0	0	1021.74	510.872	510.872	0	0	1021.74
613	0	550.743	306.523	0	857.266	0	550.743	306.523	0	857.266
614	510.872	0	0	0	510.872	510.872	0	0	0	510.872
615	2871.21	3815.49	4857.67	1446.77	12991.1	2364.61	3815.49	4857.67	1446.77	12484.5
616	0	2297.03	5459.03	4508.92	12265	0	2297.03	5459.03	4508.92	12265
617	0	0	0	0	0	0	0	0	0	0
618	516.706	1226.09	510.872	525.468	2779.14	516.706	1226.09	510.872	525.468	2779.14
619	0	473.028	1556.07	823.523	2852.62	0	473.028	1556.07	823.523	2852.62
620	0	0	0	0	0	0	0	0	0	0
621	4069.47	6731.84	9315.39	13165.5	33282.2	4069.47	6731.84	9315.39	13165.5	33282.2
622	26439.9	18976.1	26546.8	36590	108553	26439.9	18976.1	26546.8	36590	108553
623	1862.49	1240.69	1777.84	525.468	5406.49	1862.49	1240.69	1777.84	525.468	5406.49
624	0	510.872	1862.49	1031.2	3404.56	0	510.872	1862.49	1031.2	3404.56
625	306.523	715.22	0	0	1021.74	306.523	715.22	0	0	1021.74
626	510.872	0	0	416.266	927.138	510.872	0	0	416.266	927.138
627	458.716	504.587	382.257	474	1819.56	458.716	504.587	382.257	474	1819.56
628	0	0	0	0	0	0	0	0	0	0
629	2379.2	2364.61	3727.91	1240.69	9712.4	2379.2	2364.61	3727.91	1240.69	9712.4
630	0	840.752	2545.71	1235.55	4622.01	0	840.752	2545.71	1235.55	4622.01
631	0	0	0	0	0	0	0	0	0	0
632	0	0	0	0	0	0	0	0	0	0
633	510.872	0	0	0	510.872	510.872	0	0	0	510.872
634	0	0	0	0	0	0	0	0	0	0
635	4145.36	3685.29	10247.6	5997.84	24076.1	4145.36	3685.29	10247.6	5997.84	24076.1
636	0	715.22	0	0	715.22	0	715.22	0	0	715.22
637	5823.94	3651.77	3314.94	5865.61	18656.3	5823.94	3651.77	3314.94	5865.61	18656.3
638	306.523	1853.73	1699.12	832.541	4691.92	306.523	1853.73	1699.12	832.541	4691.92
639	1745.72	1862.5	2685.72	3522.58	9816.52	1745.72	1862.5	2685.72	3522.58	9816.52
640	0	0	0	715.22	715.22	0	0	0	715.22	715.22
641	315.284	0	0	0	315.284	315.284	0	0	0	315.284
642	2612.75	1246.53	1036.34	728.468	5624.09	2612.75	1246.53	1036.34	728.468	5624.09
643	0	0	0	306.523	306.523	0	0	0	306.523	306.523
644	0	1500.61	0	4655.15	6155.75	0	1500.61	0	4655.15	6155.75
645	1226.09	306.523	817.394	618.725	2968.73	1226.09	306.523	817.394	618.725	2968.73
646	0	715.22	0	0	715.22	0	715.22	0	0	715.22
647	0	315.284	715.22	0	1030.5	0	315.284	715.22	0	1030.5
648	0	1021.74	0	306.523	1328.27	0	1021.74	0	306.523	1328.27
649	525.468	0	0	0	525.468	525.468	0	0	0	525.468
650	510.872	1036.34	525.468	715.22	2787.9	510.872	1036.34	525.468	715.22	2787.9
651	306.523	0	510.872	746.055	1563.45	306.523	0	510.872	746.055	1563.45
652	510.872	210.183	3418.47	4841.23	8980.75	510.872	210.183	3418.47	4841.23	8980.75
653	510.872	510.872	0	510.872	1532.61	510.872	510.872	0	510.872	1532.61
654	0	0	0	5071.17	5071.17	0	0	0	5071.17	5071.17
655	0	0	0	520.33	520.33	0	0	0	520.33	520.33
656	5575.8	6793.14	6828.17	5610.29	24807.4	5575.8	6793.14	6828.17	5610.29	24807.4
657	0	0	0	0	0	0	0	0	0	0
658	0	0	826.156	0	826.156	0	0	826.156	0	826.156
659	458.716	275.229	709.037	779.817	2222.8	458.716	275.229	709.037	779.817	2222.8
660	0	0	0	0	0	0	0	0	0	0
661	0	0	0	0	0	0	0	0	0	0
662	0	0	1021.74	0	1021.74	0	0	1021.74	0	1021.74
663	0	0	0	315.284	315.284	0	0	0	315.284	315.284
664	0	0	0	0	0	0	0	0	0	0
665	510.872	525.468	0	1979.55	3015.89	510.872	525.468	0	1979.55	3015.89
666	729.817	0	0	2778.42	3508.24	729.817	0	0	2778.42	3508.24
667	735.661	0	315.284	0	1050.94	735.661	0	315.284	0	1050.94
668	0	817.394	817.394	728.468	2363.26	0	817.394	817.394	728.468	2363.26
669	0	0	0	0	0	0	0	0	0	0
670	204.349	315.284	315.284	0	834.917	204.349	315.284	315.284	0	834.917
671	0	473.028	0	525.468	998.495	0	473.028	0	525.468	998.495
672	0	0	0	0	0	0	0	0	0	0
673	0	0	715.22	613.046	1328.27	0	0	715.22	613.046	1328.27
674	315.284	306.523	1021.74	204.349	1847.9	315.284	306.523	1021.74	204.349	1847.9
675	275.229	729.817	0	832.798	1837.84	275.229	729.817	0	832.798	1837.84
676	0	0	0	0	0	0	0	0	0	0
677	5050.33	3109.02	2773.3	3077.13	14009.8	5050.33	3109.02	2773.3	3077.13	14009.8
678	2066.84	3695.37	4667.49	4604.09	15033.8	2066.84	3695.37	4667.49	4604.09	15033.8
679	0	0	0	0	0	0	0	0	0	0
680	525.468	510.872	715.22	510.872	2262.43	525.468	510.872	715.22	510.872	2262.43
681	0	0	0	0	0	0	0	0	0	0
682	306.523	0	0	663.202	969.725	306.523	0	0	663.202	969.725
683	1342.86	2469.71	2460.94	1061.34	7334.85	1342.86	2469.71	2460.94	1061.34	7334.85
684	0	0	0	0	0	0	0	0	0	0
685	408.697	414.532	648.991	315.284	1787.5	408.697	414.532	648.991	315.284	1787.5
686	1252.37	2061.39	2644	1061.34	7019.09	1252.37	2061.39	2644	1061.34	7019.09
687	3850.08	4542.6	2945.54	3004.7	14342.9	3850.08	4542.6	2945.54	3004.7	14342.9
688	306.523	510.872	315.284	3063.6	4196.28	306.523	510.872	315.284	3063.6	4196.28
689	0	0	0	0	0	0	0	0	0	0
690	0	0	735.661	0	735.661	0	0	735.661	0	735.661
691	2890.08	1853.72	0	831.991	5575.8	2890.08	1853.72	0	831.991	5575.8
692	5788.91	3587.89	11755.4	5838.93	26971.2	5788.91	3587.89	11755.4	5838.93	26971.2
693	4092.93	3304.61	6188.84	8259.94	21846.3	4092.93	3304.61	6188.84	8259.94	21846.3
694	510.872	1532.61	4061.38	1328.27	7433.13	510.872	1021.74	0	0	1532.61
695	1036.34	0	525.468	510.872	2072.68	1036.34	0	525.468	510.872	2072.68
696	2058.08	1036.34	1532.61	0	4627.04	2058.08	1036.34	1532.61	0	4627.04
697	5248.84	3144.16	9478.87	11471.1	29342.9	5248.84	3144.16	9478.87	11471.1	29342.9
698	1050.94	510.872	0	0	1561.81	1050.94	510.872	0	0	1561.81
699	0	0	840.752	0	840.752	0	0	840.752	0	840.752
700	1446.98	1214.42	1342.86	950.606	4954.87	1446.98	1214.42	1342.86	950.606	4954.87
701	715.22	0	0	0	715.22	715.22	0	0	0	715.22
702	0	0	0	0	0	0	0	0	0	0
703	1450.88	306.523	0	0	1757.4	1450.88	306.523	0	0	1757.4
704	1261.13	1050.94	1561.81	1342.86	5216.73	1261.13	1050.94	1561.81	1342.86	5216.73
705	0	0	0	0	0	0	0	0	0	0
706	0	0	0	0	0	0	0	0	0	0
707	306.523	0	0	0	306.523	306.523	0	0	0	306.523
708	0	0	0	510.872	510.872	0	0	0	510.872	510.872
709	1868.33	306.523	306.523	525.468	3006.84	1868.33	306.523	306.523	525.468	3006.84
710	5698.41	10789.8	8372.68	9275.96	34136.9	5698.41	10789.8	8372.68	9275.96	34136.9
711	0	0	0	0	0	0	0	0	0	0
712	715.22	0	525.468	0	1240.69	715.22	0	525.468	0	1240.69
713	919.569	1226.09	1392.6	1634.79	5173.05	919.569	1226.09	1392.6	1634.79	5173.05
714	4816.79	5178.99	8486.7	12936.7	31419.2	4816.79	5178.99	8486.7	12936.7	31419.2
715	826.156	2816.66	0	5517.06	9159.87	826.156	2816.66	0	5517.06	9159.87
716	0	0	0	0	0	0	0	0	0	0
717	0	0	0	315.284	315.284	0	0	0	315.284	315.284
718	1334.1	516.706	0	0	1850.81	1334.1	516.706	0	0	1850.81
719	0	0	0	0	0	0	0	0	0	0
720	510.872	0	0	0	510.872	510.872	0	0	0	510.872
721	715.22	529	315.284	458.716	2018.22	715.22	529	315.284	458.716	2018.22
722	2209.2	1547.21	1021.74	510.872	5289.03	2209.2	1547.21	1021.74	510.872	5289.03
723	0	306.523	306.523	925.404	1538.45	0	306.523	306.523	925.404	1538.45
724	0	0	0	0	0	0	0	0	0	0
725	0	378.422	735.661	749.817	1863.9	0	378.422	735.661	749.817	1863.9
726	0	510.872	0	0	510.872	0	510.872	0	0	510.872
727	510.872	1745.72	1021.74	2452.18	5730.52	510.872	1745.72	1021.74	2452.18	5730.52
728	621.807	0	0	0	621.807	621.807	0	0	0	621.807
729	0	0	0	0	0	0	0	0	0	0
730	2297.48	3800.89	6077.92	3890.49	16066.8	2297.48	3800.89	6077.92	3890.49	16066.8
731	6524.56	4209.14	2101.87	1882.93	14718.5	6524.56	4209.14	2101.87	1882.93	14718.5
732	0	0	210.183	1121.49	1331.67	0	0	210.183	1121.49	1331.67
733	0	306.523	817.394	1123.92	2247.83	0	306.523	817.394	1123.92	2247.83
734	0	0	0	0	0	0	0	0	0	0
735	0	0	0	0	0	0	0	0	0	0
736	0	817.394	3333.81	3830.08	7981.28	0	817.394	3333.81	3830.08	7981.28
737	0	0	0	0	0	0	0	0	0	0
738	315.284	0	0	0	315.284	315.284	0	0	0	315.284
739	525.468	525.468	840.752	0	1891.69	525.468	525.468	840.752	0	1891.69
740	0	817.394	306.523	0	1123.92	0	817.394	306.523	0	1123.92
741	1853.73	1982.39	4597.46	4415.11	12848.7	1853.73	1982.39	4597.46	4415.11	12848.7
742	4138.06	3823.96	5050.33	13486.6	26499	4138.06	3823.96	5050.33	13486.6	26499
743	0	0	0	0	0	0	0	0	0	0
744	0	0	0	0	0	0	0	0	0	0
745	1021.74	1547.21	510.872	525.468	3605.29	1021.74	1547.21	510.872	525.468	3605.29
746	715.22	0	0	0	715.22	715.22	0	0	0	715.22
747	1541.38	0	1532.61	0	3073.99	1541.38	0	1532.61	0	3073.99
748	0	0	0	0	0	0	0	0	0	0
749	3079.83	4574.71	3371.86	2325.53	13351.9	3079.83	4574.71	3371.86	2325.53	13351.9
750	0	0	0	0	0	0	0	0	0	0
751	0	0	0	0	0	0	0	0	0	0
752	2282.87	3290.02	7242.28	3836.62	16651.8	2282.87	3290.02	7242.28	3836.62	16651.8
753	2317.85	784.954	3053.23	3449.05	9605.08	2317.85	784.954	3053.23	3449.05	9605.08
754	0	0	0	0	0	0	0	0	0	0
755	0	0	519.633	1339.62	1859.26	0	0	519.633	1339.62	1859.26
756	7143.69	8839.97	8089.74	4059.4	28132.8	6130.48	8839.97	7076.53	4059.4	26106.4
757	306.523	0	306.523	0	613.046	306.523	0	306.523	0	613.046
758	1021.74	1751.55	1430.44	1655.06	5858.8	1021.74	1751.55	1430.44	1655.06	5858.8
759	0	0	0	417.459	417.459	0	0	0	417.459	417.459
760	0	0	0	520.33	520.33	0	0	0	520.33	520.33
761	315.275	715.22	0	0	1030.5	315.275	715.22	0	0	1030.5
762	2379.21	2063.93	3187.84	1570.86	9201.84	2379.21	2063.93	3187.84	1570.86	9201.84
763	0	0	0	0	0	0	0	0	0	0
764	0	0	0	0	0	0	0	0	0	0
765	510.872	0	1450.88	613.046	2574.8	510.872	0	1450.88	613.046	2574.8
766	1021.74	919.569	8742.78	4691.88	15376	1021.74	919.569	8742.78	4691.88	15376
767	0	715.22	0	0	715.22	0	715.22	0	0	715.22
768	0	525.468	0	0	525.468	0	525.468	0	0	525.468
769	0	0	0	0	0	0	0	0	0	0
770	817.394	1123.92	613.046	1237.45	3791.81	817.394	1123.92	613.046	1237.45	3791.81
771	0	0	0	315.275	315.275	0	0	0	315.275	315.275
772	715.22	510.872	210.183	1649.39	3085.66	715.22	510.872	210.183	1649.39	3085.66
773	621.798	306.523	306.523	525.468	1760.31	621.798	306.523	306.523	525.468	1760.31
774	4924.81	1772	2487.22	1839.14	11023.2	4924.81	1772	2487.22	1839.14	11023.2
775	0	0	0	520.339	520.339	0	0	0	520.339	520.339
776	0	0	0	0	0	0	0	0	0	0
777	510.872	715.22	2320.39	1192.03	4738.5	510.872	715.22	2320.39	1192.03	4738.5
778	0	0	0	0	0	0	0	0	0	0
779	1430.44	989.734	1348.7	1854.28	5623.15	1430.44	989.734	1348.7	1854.28	5623.15
780	306.523	615.972	2729.62	1430.44	5082.56	306.523	615.972	2729.62	1430.44	5082.56
781	510.872	1094.83	826.156	1454.61	3886.47	510.872	1094.83	826.156	1454.61	3886.47
782	8016.31	11034.8	16764.9	13951.4	49767.4	8016.31	11034.8	16764.9	13951.4	49767.4
783	4305.92	1547.21	1036.34	831.991	7721.46	4305.92	1547.21	1036.34	831.991	7721.46
784	0	0	0	510.872	510.872	0	0	0	510.872	510.872
785	0	0	0	284.229	284.229	0	0	0	284.229	284.229
786	2277.03	306.523	0	715.22	3298.77	2277.03	306.523	0	715.22	3298.77
787	0	306.523	0	0	306.523	0	306.523	0	0	306.523
788	826.156	0	683.211	510.872	2020.24	826.156	0	683.211	510.872	2020.24
789	0	0	306.523	403.945	710.468	0	0	306.523	403.945	710.468
790	0	715.22	306.523	0	1021.74	0	715.22	306.523	0	1021.74
791	0	525.468	0	0	525.468	0	525.468	0	0	525.468
792	0	0	0	715.22	715.22	0	0	0	715.22	715.22
793	5345.18	7268.97	5313.06	2978.19	20905.4	5345.18	7268.97	5313.06	2978.19	20905.4
794	0	0	0	0	0	0	0	0	0	0
795	0	525.468	0	525.468	1050.94	0	525.468	0	525.468	1050.94
796	1351.61	210.183	525.468	0	2087.27	1351.61	210.183	525.468	0	2087.27
797	1801.58	4860.58	510.872	2092.48	9265.5	1801.58	4860.58	510.872	2092.48	9265.5
798	20046.7	14641	25320.1	23804.7	83812.4	20046.7	14641	25320.1	23804.7	83812.4
799	0	210.183	0	204.349	414.532	0	210.183	0	204.349	414.532
800	3771.76	1970.47	1967.8	2350.01	10060	3298.73	1970.47	1494.77	2350.01	9113.98
801	1138.51	613.046	102.174	4397.28	6251.02	1138.51	613.046	102.174	4397.28	6251.02
802	0	0	0	0	0	0	0	0	0	0
803	2758.71	1532.61	3678.28	4202.39	12172	2758.71	1532.61	3678.28	4202.39	12172
804	561.954	0	919.569	1644.25	3125.77	561.954	0	919.569	1644.25	3125.77
805	1342.86	2379.2	2773.3	1750.21	8245.58	1342.86	2379.2	2262.43	1750.21	7734.71
806	306.523	1357.46	831.991	1050.39	3546.37	306.523	1357.46	831.991	1050.39	3546.37
807	3269.58	1021.74	735.661	0	5026.98	3269.58	1021.74	735.661	0	5026.98
808	510.872	0	204.349	1348.54	2063.76	510.872	0	204.349	1348.54	2063.76
809	0	0	525.468	0	525.468	0	0	525.468	0	525.468
810	0	1036.34	1342.86	1129.6	3508.8	0	1036.34	1342.86	1129.6	3508.8
811	1036.34	1900.44	2052.25	2699.68	7688.71	1036.34	1900.44	2052.25	2699.68	7688.71
812	13034.5	23165.1	48615	68097.8	152912	13034.5	23165.1	48615	68097.8	152912
813	306.523	826.156	315.284	817.394	2265.36	306.523	826.156	315.284	817.394	2265.36
814	0	831.991	2869.64	4684.75	8386.39	0	831.991	2869.64	4684.75	8386.39
815	0	0	1850.68	3986.53	5837.21	0	0	1141.43	3986.53	5127.96
816	525.468	0	0	0	525.468	525.468	0	0	0	525.468
817	0	0	0	0	0	0	0	0	0	0
818	315.284	0	0	0	315.284	315.284	0	0	0	315.284
819	510.872	315.284	0	0	826.156	510.872	315.284	0	0	826.156
820	1964.67	1036.34	1502.99	0	4504	1964.67	1036.34	1502.99	0	4504
821	510.872	0	0	0	510.872	510.872	0	0	0	510.872
822	306.523	1305.02	1988.24	1194.61	4794.39	306.523	1305.02	1988.24	1194.61	4794.39
823	2554.36	3284.17	6451.59	1640.47	13930.6	2554.36	3284.17	6451.59	1640.47	13930.6
824	0	0	0	1111.08	1111.08	0	0	0	1111.08	1111.08
825	0	1036.34	0	0	1036.34	0	1036.34	0	0	1036.34
826	0	0	0	0	0	0	0	0	0	0
827	1366.22	519.633	840.743	535.872	3262.47	1366.22	519.633	840.743	535.872	3262.47
828	0	315.284	1036.34	525.468	1877.09	0	315.284	1036.34	525.468	1877.09
829	479.578	0	0	0	479.578	479.578	0	0	0	479.578
830	0	0	0	0	0	0	0	0	0	0
831	0	0	0	535.872	535.872	0	0	0	535.872	535.872
832	510.872	621.807	928.33	1891.82	3952.83	510.872	621.807	928.33	1891.82	3952.83
833	315.284	306.523	0	0	621.807	315.284	306.523	0	0	621.807
834	283.826	210.183	0	408.697	902.706	283.826	210.183	0	408.697	902.706
835	0	0	0	0	0	0	0	0	0	0
836	826.156	1658.15	2671.13	2049.17	7204.6	826.156	1658.15	2671.13	2049.17	7204.6
837	306.523	0	0	0	306.523	306.523	0	0	0	306.523
838	1561.81	831.991	3514.81	1986.75	7895.36	1561.81	831.991	3514.81	1986.75	7895.36
839	0	0	0	0	0	0	0	0	0	0
840	315.284	1234.85	779.55	306.523	2636.21	315.284	1234.85	779.55	306.523	2636.21
841	1547.21	510.872	840.752	2200.5	5099.34	1547.21	510.872	840.752	2200.5	5099.34
842	0	0	0	0	0	0	0	0	0	0
843	1532.61	510.872	0	525.468	2568.95	1532.61	510.872	0	525.468	2568.95
844	0	0	0	0	0	0	0	0	0	0
845	2554.36	1532.61	983.908	510.872	5581.75	2554.36	1532.61	983.908	510.872	5581.75
846	0	510.872	306.523	306.523	1123.92	0	510.872	306.523	306.523	1123.92
847	0	0	0	0	0	0	0	0	0	0
848	3103.18	1967.8	1050.94	3638.94	9760.85	3103.18	1967.8	1050.94	3638.94	9760.85
849	0	0	817.394	0	817.394	0	0	817.394	0	817.394
850	0	0	0	0	0	0	0	0	0	0
851	15426.9	15422.8	16593.4	17092.2	64535.3	15426.9	15422.8	16593.4	17092.2	64535.3
852	510.872	1786.6	1772	510.872	4580.34	510.872	1786.6	1772	510.872	4580.34
853	0	0	0	0	0	0	0	0	0	0
854	0	510.872	510.872	0	1021.74	0	510.872	510.872	0	1021.74
855	315.284	0	1853.72	2092.68	4261.69	315.284	0	1853.72	2092.68	4261.69
856	1342.86	510.872	1021.74	0	2875.48	1342.86	510.872	1021.74	0	2875.48
857	1021.74	1021.74	510.872	0	2554.36	1021.74	1021.74	510.872	0	2554.36
858	0	0	0	0	0	0	0	0	0	0
859	3926.41	2930.51	2851.69	2072.68	11781.3	3926.41	2930.51	2851.69	2072.68	11781.3
860	1836.58	817.394	0	0	2653.97	1532.61	817.394	0	0	2350.01
861	306.523	306.523	306.523	306.523	1226.09	306.523	306.523	306.523	306.523	1226.09
862	0	0	0	0	0	0	0	0	0	0
863	0	525.468	1736.96	618.725	2881.16	0	525.468	1736.96	618.725	2881.16
864	0	0	0	0	0	0	0	0	0	0
865	817.394	0	1021.74	520.33	2359.47	817.394	0	1021.74	520.33	2359.47
866	525.468	735.661	519.633	628.45	2409.21	525.468	735.661	519.633	628.45	2409.21
867	510.872	2554.36	510.872	0	3576.1	510.872	2554.36	510.872	0	3576.1
868	2063.93	735.661	1261.13	1769.14	5829.85	2063.93	735.661	1261.13	1769.14	5829.85
869	0	817.394	1123.92	1547.21	3488.52	0	817.394	1123.92	1547.21	3488.52
870	0	306.523	0	0	306.523	0	306.523	0	0	306.523
871	0	0	0	0	0	0	0	0	0	0
872	3514.81	4040.28	5377.29	8292.94	21225.3	3514.81	4040.28	5377.29	8292.94	21225.3
873	204.349	0	102.174	681.165	987.688	204.349	0	102.174	681.165	987.688
874	26536.1	27646	28666.2	46393.1	129241	26536.1	27646	28666.2	46393.1	129241
875	0	0	0	0	0	0	0	0	0	0
876	0	0	183.486	183.486	366.972	0	0	183.486	183.486	366.972
877	12909	12815.6	10100.7	17582.1	53407.4	12909	12815.6	10100.7	17582.1	53407.4
878	204.349	519.633	0	321.927	1045.91	204.349	519.633	0	321.927	1045.91
879	0	0	0	0	0	0	0	0	0	0
880	0	0	306.523	0	306.523	0	0	306.523	0	306.523
881	1021.74	817.394	473.028	3007.11	5319.28	1021.74	817.394	473.028	3007.11	5319.28
882	1226.09	919.569	306.523	1806.97	4259.16	1226.09	919.569	306.523	1806.97	4259.16
883	525.468	1509.38	1561.81	525.468	4122.12	525.468	1509.38	1561.81	525.468	4122.12
884	0	0	0	0	0	0	0	0	0	0
885	2189.45	0	0	1036.34	3225.79	2189.45	0	0	1036.34	3225.79
886	2823.05	6118.03	5181.82	8138.19	22261.1	2823.05	6118.03	5181.82	8138.19	22261.1
887	2043.49	5584.78	2554.36	1844.82	12027.4	2043.49	5584.78	2554.36	1844.82	12027.4
888	0	0	0	520.33	520.33	0	0	0	520.33	520.33
889	0	0	0	0	0	0	0	0	0	0
890	0	0	306.523	0	306.523	0	0	306.523	0	306.523
891	1532.61	1036.34	1328.27	1021.74	4918.96	1532.61	1036.34	1328.27	1021.74	4918.96
892	0	0	0	0	0	0	0	0	0	0
893	0	306.523	0	0	306.523	0	306.523	0	0	306.523
894	2583.55	817.394	3949.77	4064.6	11415.3	2583.55	817.394	3949.77	4064.6	11415.3
895	1955.91	840.752	5771.39	3503.12	12071.2	1955.91	840.752	5771.39	3503.12	12071.2
896	0	510.872	590.339	0	1101.21	0	510.872	306.523	0	817.394
897	2890.07	1050.94	1561.81	1061.34	6564.16	2890.07	1050.94	1561.81	1061.34	6564.16
898	3371.75	3751.46	1042.18	1553.06	9718.45	3371.75	3751.46	1042.18	1553.06	9718.45
899	0	0	0	0	0	0	0	0	0	0
900	306.523	794.688	0	0	1101.21	306.523	794.688	0	0	1101.21
901	0	0	0	0	0	0	0	0	0	0
902	210.183	255.431	1021.74	0	1487.36	210.183	255.431	1021.74	0	1487.36
903	0	0	642.202	715.22	1357.42	0	0	642.202	715.22	1357.42
904	0	0	0	0	0	0	0	0	0	0
905	0	0	0	510.872	510.872	0	0	0	510.872	510.872
906	1757.4	1021.74	2043.49	1021.74	5844.38	1757.4	1021.74	2043.49	1021.74	5844.38
907	1342.86	1658.15	525.468	535.872	4062.35	1342.86	1658.15	525.468	535.872	4062.35
908	306.523	0	0	0	306.523	306.523	0	0	0	306.523
909	0	0	0	0	0	0	0	0	0	0
910	1328.27	1021.74	1021.74	832.532	4204.28	1328.27	1021.74	1021.74	832.532	4204.28
911	0	0	0	0	0	0	0	0	0	0
912	0	0	0	0	0	0	0	0	0	0
913	0	510.872	1561.81	4024.26	6096.94	0	510.872	1561.81	4024.26	6096.94
914	817.394	1553.06	2779.15	2052.95	7202.55	817.394	1553.06	2779.15	2052.95	7202.55
915	2773.3	2373.37	2218.21	628.45	7993.33	2773.3	2373.37	2218.21	628.45	7993.33
916	1328.27	2058.08	4320.52	4476.74	12183.6	1328.27	2058.08	4320.52	4476.74	12183.6
917	0	0	0	0	0	0	0	0	0	0
918	0	0	0	0	0	0	0	0	0	0
919	1736.96	1481.52	1226.09	1532.61	5977.19	1736.96	1481.52	1226.09	1532.61	5977.19
920	17361.5	12264.3	9373.55	22174.9	61174.3	17361.5	12264.3	9373.55	22174.9	61174.3
921	0	0	0	0	0	0	0	0	0	0
922	510.872	1328.27	2247.83	4340.38	8427.35	510.872	1328.27	2247.83	4340.38	8427.35
923	0	0	0	0	0	0	0	0	0	0
924	621.807	1050.94	831.991	520.33	3025.07	621.807	1050.94	831.991	520.33	3025.07
925	0	0	0	0	0	0	0	0	0	0
926	0	1351.62	715.22	520.33	2587.17	0	1351.62	715.22	520.33	2587.17
927	0	0	0	535.202	535.202	0	0	0	535.202	535.202
928	306.523	1042.18	2779.15	2043.49	6171.34	306.523	1042.18	2779.15	2043.49	6171.34
929	6790.22	5579.5	11840.1	12579.7	36789.5	6790.22	5579.5	7787.25	10555.2	30712.2
930	510.872	0	0	0	510.872	510.872	0	0	0	510.872
931	0	0	0	0	0	0	0	0	0	0
932	2671.13	4110.33	3410.74	2172.15	12364.3	2671.13	4110.33	3410.74	2172.15	12364.3
933	0	0	315.284	0	315.284	0	0	315.284	0	315.284
934	0	0	510.872	1021.74	1532.61	0	0	510.872	1021.74	1532.61
935	0	0	715.22	618.725	1333.94	0	0	715.22	618.725	1333.94
936	306.523	0	1561.81	306.523	2174.85	306.523	0	1561.81	306.523	2174.85
937	0	0	5158.35	510.872	5669.22	0	0	5158.35	510.872	5669.22
938	6772.7	5634.61	9190.28	6628.53	28226.1	6772.7	5634.61	9190.28	6628.53	28226.1
939	306.523	1895.36	2568.95	2822.5	7593.33	306.523	1895.36	2568.95	2822.5	7593.33
940	2350.12	388.284	715.22	510.872	3964.5	2350.12	388.284	715.22	510.872	3964.5
941	0	0	0	0	0	0	0	0	0	0
942	1672.74	2081.44	6004.94	4740.95	14500.1	1672.74	2081.44	6004.94	3617.04	13376.2
943	0	510.872	2358.77	0	2869.64	0	510.872	2358.77	0	2869.64
944	0	0	0	0	0	0	0	0	0	0
945	0	525.468	0	0	525.468	0	525.468	0	0	525.468
946	0	1532.61	408.697	0	1941.31	0	1532.61	408.697	0	1941.31
947	315.284	0	0	0	315.284	315.284	0	0	0	315.284
948	510.872	0	0	0	510.872	510.872	0	0	0	510.872
949	621.807	1021.74	2282.86	2052.94	5979.36	621.807	1021.74	2282.86	2052.94	5979.36
950	0	0	0	525.468	525.468	0	0	0	525.468	525.468
951	1376.15	275.229	642.202	0	2293.58	1376.15	275.229	642.202	0	2293.58
952	1036.34	1246.53	613.046	715.22	3611.14	1036.34	1246.53	613.046	715.22	3611.14
953	33553	0	2992.21	2871.11	39416.3	33553	0	2992.21	2871.11	39416.3
954	0	0	0	0	0	0	0	0	0	0
955	3375.32	3725.6	3165.14	3950.91	14217	3375.32	3725.6	3165.14	3950.91	14217
956	0	315.284	1430.44	1954.55	3700.28	0	315.284	1430.44	1954.55	3700.28
957	0	0	0	0	0	0	0	0	0	0
958	306.523	0	715.22	0	1021.74	306.523	0	715.22	0	1021.74
959	19924.4	25272.8	32052.5	29022.9	106273	19924.4	25272.8	32052.5	29022.9	106273
960	306.523	0	306.523	928.33	1541.38	306.523	0	306.523	928.33	1541.38
961	0	0	715.22	510.872	1226.09	0	0	715.22	510.872	1226.09
962	0	0	0	525.468	525.468	0	0	0	525.468	525.468
963	1240.69	408.697	306.523	0	1955.91	1240.69	408.697	306.523	0	1955.91
964	510.872	525.468	1021.74	0	2058.08	510.872	525.468	1021.74	0	2058.08
965	19191.3	24385.3	30156.3	42602.7	116336	19191.3	24385.3	29645.4	42602.7	115825
966	0	0	0	0	0	0	0	0	0	0
967	0	0	0	0	0	0	0	0	0	0
968	306.523	779.55	1772	1955.91	4813.98	306.523	779.55	1772	1955.91	4813.98
969	2860.88	4291.32	1430.44	2400.72	10983.4	2860.88	4291.32	1430.44	2400.72	10983.4
970	0	613.046	615.972	535.872	1764.89	0	613.046	615.972	535.872	1764.89
971	2697.41	1990.5	1736.96	6921.03	13345.9	2697.41	1990.5	1736.96	6921.03	13345.9
972	0	0	0	0	0	0	0	0	0	0
973	715.22	0	0	0	715.22	715.22	0	0	0	715.22
974	1532.61	4443.13	10378	4682.46	21036.2	1532.61	4443.13	10378	4682.46	21036.2
975	204.349	613.046	0	0	817.394	204.349	613.046	0	0	817.394
976	510.872	0	0	0	510.872	510.872	0	0	0	510.872
977	0	0	0	0	0	0	0	0	0	0
978	2814.18	7128.84	7464.57	9775.47	27183.1	2814.18	7128.84	7464.57	9775.47	27183.1
979	0	306.523	0	0	306.523	0	306.523	0	0	306.523
980	0	1042.18	0	535.872	1578.06	0	1042.18	0	535.872	1578.06
981	12743	11773.4	17314.2	28448.5	70279.1	12743	11773.4	17314.2	28448.5	70279.1
982	0	0	0	0	0	0	0	0	0	0
983	1030.5	2277.04	3946.86	934.009	8188.41	1030.5	2277.04	3946.86	934.009	8188.41
984	183.486	366.972	0	525.468	1075.93	183.486	366.972	0	525.468	1075.93
985	0	0	0	0	0	0	0	0	0	0
986	3225.79	306.523	306.523	1954.56	5793.39	3225.79	306.523	306.523	1954.56	5793.39
987	1649.39	2402.56	1050.94	2847.07	7949.95	1649.39	2402.56	1050.94	2847.07	7949.95
988	0	0	0	0	0	0	0	0	0	0
989	510.872	1955.91	715.22	535.872	3717.87	510.872	1955.91	715.22	535.872	3717.87
990	7517.12	8527.29	8749.06	8997.75	33791.2	7517.12	8527.29	8749.06	8997.75	33791.2
991	0	0	0	510.872	510.872	0	0	0	510.872	510.872
992	1246.53	1532.61	2154.42	3999.39	8932.96	1246.53	1532.61	2154.42	3999.39	8932.96
993	0	0	510.872	1031.2	1542.07	0	0	510.872	1031.2	1542.07
994	0	0	0	1070.4	1070.4	0	0	0	1070.4	1070.4
995	0	0	0	0	0	0	0	0	0	0
996	1021.74	715.22	735.661	983.899	3456.52	1021.74	715.22	735.661	983.899	3456.52
997	1328.27	0	1021.74	715.22	3065.23	1328.27	0	1021.74	715.22	3065.23
998	4627.04	1187.71	4935.61	1036.34	11786.7	4627.04	1187.71	4935.61	1036.34	11786.7
999	315.284	525.468	315.284	0	1156.04	315.284	525.468	315.284	0	1156.04
1000	0	0	0	0	0	0	0	0	0	0
1001	2005.65	2531.11	0	715.22	5251.98	2005.65	2531.11	0	715.22	5251.98
1002	0	0	0	0	0	0	0	0	0	0
1003	0	0	0	0	0	0	0	0	0	0
1004	0	0	0	0	0	0	0	0	0	0
1005	525.468	1021.74	0	1040.66	2587.87	525.468	1021.74	0	1040.66	2587.87
1006	510.872	510.872	840.752	0	1862.5	510.872	510.872	840.752	0	1862.5
1007	1379.35	306.523	817.394	306.523	2809.79	1379.35	306.523	817.394	306.523	2809.79
1008	204.349	0	0	283.817	488.165	204.349	0	0	283.817	488.165
1009	0	0	0	0	0	0	0	0	0	0
1010	0	315.284	315.284	817.394	1447.96	0	315.284	315.284	817.394	1447.96
1011	510.872	0	306.523	1532.61	2350.01	510.872	0	306.523	1532.61	2350.01
1012	0	0	0	0	0	0	0	0	0	0
1013	1532.61	0	0	715.22	2247.83	1532.61	0	0	715.22	2247.83
1014	567.642	0	0	0	567.642	567.642	0	0	0	567.642
1015	525.468	510.872	0	204.349	1240.69	525.468	510.872	0	204.349	1240.69
1016	210.183	0	0	0	210.183	210.183	0	0	0	210.183
1017	3129.46	3733.95	2224.06	3909.91	12997.4	3129.46	3733.95	2224.06	3909.91	12997.4
1018	0	0	0	510.872	510.872	0	0	0	510.872	510.872
1019	715.211	1634.79	3211.45	1517.99	7079.44	715.211	1634.79	2502.2	1517.99	6370.19
1020	0	0	0	0	0	0	0	0	0	0
1021	306.523	0	715.22	510.872	1532.61	306.523	0	0	0	306.523
1022	0	0	306.523	0	306.523	0	0	306.523	0	306.523
1023	829.073	940.009	1643.55	3188.54	6601.17	829.073	940.009	1643.55	3188.54	6601.17
1024	210.183	0	0	0	210.183	210.183	0	0	0	210.183
1025	525.468	1021.74	1456.93	1046.74	4050.88	525.468	1021.74	1456.93	1046.74	4050.88
1026	0	0	0	0	0	0	0	0	0	0
1027	4209.59	3882.62	7061.92	4421.34	19575.5	4209.59	3882.62	7061.92	4421.34	19575.5
1028	3780.45	3576.1	715.22	814.835	8886.61	3780.45	3576.1	715.22	814.835	8886.61
1029	10024.8	9364.15	11207.1	20958.8	51554.8	10024.8	9364.15	11207.1	20958.8	51554.8
1030	0	0	0	0	0	0	0	0	0	0
1031	0	0	0	0	0	0	0	0	0	0
1032	510.872	1494.77	1226.09	0	3231.73	510.872	1494.77	1226.09	0	3231.73
1033	525.468	1862.5	2787.9	10326	15501.9	525.468	1862.5	2787.9	10326	15501.9
1034	27933.5	48262	63579	75102	214877	27933.5	48262	63579	74080.3	213855
1035	0	0	0	715.22	715.22	0	0	0	715.22	715.22
1036	0	473.028	0	0	473.028	0	473.028	0	0	473.028
1037	1766.16	1760.32	3795.05	1342.86	8664.39	1766.16	1760.32	3795.05	1342.86	8664.39
1038	315.275	0	315.275	0	630.55	315.275	0	315.275	0	630.55
1039	0	0	766.303	315.284	1081.59	0	0	766.303	315.284	1081.59
1040	0	0	0	0	0	0	0	0	0	0
1041	715.22	1086.07	105.101	2699.85	4606.25	715.22	1086.07	105.101	2699.85	4606.25
1042	4579.01	2502.2	4644.51	3611.83	15337.6	4579.01	2502.2	4644.51	3611.83	15337.6
1043	0	0	0	0	0	0	0	0	0	0
1044	0	0	0	0	0	0	0	0	0	0
1045	189.211	0	0	0	189.211	189.211	0	0	0	189.211
1046	0	817.394	0	0	817.394	0	817.394	0	0	817.394
1047	306.523	817.394	315.284	823.073	2262.28	306.523	817.394	315.284	823.073	2262.28
1048	0	0	630.569	1123.92	1754.49	0	0	630.569	1123.92	1754.49
1049	0	0	306.523	0	306.523	0	0	306.523	0	306.523
1050	0	0	715.22	0	715.22	0	0	715.22	0	715.22
1051	408.697	0	306.523	826.156	1541.38	408.697	0	306.523	826.156	1541.38
1052	0	0	0	0	0	0	0	0	0	0
1053	0	0	0	0	0	0	0	0	0	0
1054	0	1021.74	613.046	0	1634.79	0	1021.74	613.046	0	1634.79
1055	1561.82	1509.65	1132.68	0	4204.15	1561.82	1509.65	1132.68	0	4204.15
1056	1050.94	510.872	0	0	1561.81	1050.94	510.872	0	0	1561.81
1057	1036.34	0	306.523	1021.74	2364.61	1036.34	0	306.523	1021.74	2364.61
1058	0	0	0	0	0	0	0	0	0	0
1059	0	715.22	0	0	715.22	0	715.22	0	0	715.22
1060	826.156	2910.07	7126.15	10512.8	21375.2	826.156	2910.07	7126.15	10512.8	21375.2
1061	2247.83	2058.08	1251.1	594.633	6151.65	2247.83	2058.08	1251.1	594.633	6151.65
1062	315.284	0	0	0	315.284	315.284	0	0	0	315.284
1063	715.22	0	0	0	715.22	715.22	0	0	0	715.22
1064	0	0	0	0	0	0	0	0	0	0
1065	0	22288.6	24653.2	0	46941.8	0	22288.6	24653.2	0	46941.8
1066	210.183	735.661	525.468	1750.21	3221.52	210.183	735.661	525.468	1750.21	3221.52
1067	1532.61	1853.73	4320.52	4543.5	12250.4	1532.61	1853.73	4320.52	4543.5	12250.4
1068	0	306.523	0	0	306.523	0	306.523	0	0	306.523
1069	0	0	0	306.523	306.523	0	0	0	306.523	306.523
1070	0	525.468	0	0	525.468	0	525.468	0	0	525.468
1071	0	0	0	306.523	306.523	0	0	0	306.523	306.523
1072	1572.2	3655.28	2712.71	3498.81	11439	1572.2	3655.28	2712.71	3498.81	11439
1073	0	0	0	0	0	0	0	0	0	0
1074	0	0	525.468	520.33	1045.8	0	0	525.468	520.33	1045.8
1075	0	0	613.046	306.523	919.569	0	0	613.046	306.523	919.569
1076	525.468	2043.49	1243.61	1037.15	4849.72	525.468	2043.49	1243.61	1037.15	4849.72
1077	1226.09	1021.74	0	510.872	2758.71	1226.09	1021.74	0	510.872	2758.71
1078	0	0	0	0	0	0	0	0	0	0
1079	0	0	0	0	0	0	0	0	0	0
1080	0	0	0	0	0	0	0	0	0	0
1081	0	510.872	5087.46	715.22	6313.55	0	510.872	5087.46	715.22	6313.55
1082	2282.87	2983.5	3800.89	2485.87	11553.1	2282.87	2983.5	3800.89	2485.87	11553.1
1083	0	0	510.872	0	510.872	0	0	510.872	0	510.872
1084	5153.16	5257.82	5908.81	7412.84	23732.6	5153.16	5257.82	5908.81	7412.84	23732.6
1085	1036.34	525.468	0	0	1561.81	1036.34	525.468	0	0	1561.81
1086	6752.27	7543.8	11941.1	7688.07	33925.2	6752.27	7543.8	11941.1	7688.07	33925.2
1087	715.22	0	0	0	715.22	715.22	0	0	0	715.22
1088	0	315.284	1337.03	1674.23	3326.54	0	315.284	1337.03	1674.23	3326.54
1089	0	0	0	0	0	0	0	0	0	0
1090	306.523	306.523	0	0	613.046	306.523	306.523	0	0	613.046
1091	204.349	1021.74	306.523	510.872	2043.49	204.349	1021.74	306.523	510.872	2043.49
1092	510.872	0	0	0	510.872	510.872	0	0	0	510.872
1093	0	0	0	817.394	817.394	0	0	0	817.394	817.394
1094	0	204.349	0	0	204.349	0	204.349	0	0	204.349
1095	0	0	0	0	0	0	0	0	0	0
1096	306.523	315.284	0	930.174	1551.98	306.523	315.284	0	930.174	1551.98
1097	1494.78	306.523	0	1353.27	3154.57	1494.78	306.523	0	1353.27	3154.57
1098	0	1173.11	0	0	1173.11	0	1173.11	0	0	1173.11
1099	1736.96	1736.96	3433.06	3689.42	10596.4	1736.96	1736.96	3433.06	3689.42	10596.4
1100	510.872	510.872	510.872	2474.88	4007.5	510.872	510.872	510.872	2474.88	4007.5
1101	50308	44058.7	55277.4	83126.2	232770	50308	44058.7	55277.4	83126.2	232770
1102	0	0	0	0	0	0	0	0	0	0
1103	7873.27	4212.83	5546.61	3094.42	20727.1	7873.27	4212.83	5546.61	3094.42	20727.1
1104	12018.7	15312	12100.4	18087.3	57518.3	12018.7	15312	12100.4	18087.3	57518.3
1105	0	817.394	1021.74	1317.9	3157.04	0	817.394	1021.74	1317.9	3157.04
1106	0	0	0	0	0	0	0	0	0	0
1107	0	0	0	1547.21	1547.21	0	0	0	1547.21	1547.21
1108	3529.4	1509.37	2172.15	0	7210.92	3529.4	1509.37	2172.15	0	7210.92
1109	0	0	0	0	0	0	0	0	0	0
1110	0	0	0	0	0	0	0	0	0	0
1111	0	0	315.284	306.523	621.807	0	0	315.284	306.523	621.807
1112	20338.6	525.468	2101.87	0	22965.9	19316.8	525.468	2101.87	0	21944.1
1113	0	0	0	0	0	0	0	0	0	0
1114	0	1226.09	1576.4	1240.69	4043.18	0	1226.09	1576.4	1240.69	4043.18
1115	0	0	0	0	0	0	0	0	0	0
1116	735.661	1509.37	1021.74	510.872	3777.64	735.661	1509.37	1021.74	510.872	3777.64
1117	306.523	0	0	715.22	1021.74	306.523	0	0	715.22	1021.74
1118	56043.6	36261.1	50266.9	46763.2	189335	56043.6	36261.1	50266.9	46763.2	189335
1119	3833	4472.31	1661.06	4665.36	14631.7	3833	4472.31	1661.06	4665.36	14631.7
1120	817.385	928.321	306.523	0	2052.23	817.385	928.321	306.523	0	2052.23
1121	0	0	0	0	0	0	0	0	0	0
1122	0	0	0	0	0	0	0	0	0	0
1123	621.807	525.468	306.523	0	1453.8	621.807	525.468	306.523	0	1453.8
1124	4086.97	4657.55	7914.36	6283.02	22941.9	4086.97	4657.55	7914.36	6283.02	22941.9
1125	3920.79	2450.05	3722.83	7094.8	17188.5	3920.79	2450.05	2865.84	7094.8	16331.5
1126	525.468	0	0	510.872	1036.34	525.468	0	0	510.872	1036.34
1127	0	0	0	0	0	0	0	0	0	0
1128	0	0	0	0	0	0	0	0	0	0
1129	0	525.468	510.872	4029.29	5065.63	0	525.468	510.872	4029.29	5065.63
1130	729.817	1021.74	0	0	1751.56	729.817	1021.74	0	0	1751.56
1131	0	0	0	0	0	0	0	0	0	0
1132	9133.97	8976.87	10068.1	7422.18	35601.1	9133.97	8976.87	10068.1	7422.18	35601.1
1133	1547.21	2589.39	3926.42	2782.76	10845.8	1547.21	2589.39	3926.42	2782.76	10845.8
1134	0	0	0	0	0	0	0	0	0	0
1135	613.046	919.569	306.523	823.073	2662.21	613.046	919.569	306.523	823.073	2662.21
1136	6717.45	5677.98	10229.3	11998.7	34623.5	6717.45	5677.98	10229.3	11998.7	34623.5
1137	1036.34	0	525.468	1990.5	3552.31	1036.34	0	525.468	1990.5	3552.31
1138	0	3491.76	1653.09	3997.25	9142.1	0	3491.76	1653.09	3997.25	9142.1
1139	2875.48	2802.5	4399.44	4042.1	14119.5	2875.48	2802.5	4399.44	4042.1	14119.5
1140	315.284	2043.49	1941.31	1736.96	6037.05	315.284	2043.49	1941.31	1736.96	6037.05
1141	12077	20602	26312.4	20985.8	79977.2	12077	20602	26312.4	20985.8	79977.2
1142	0	0	0	0	0	0	0	0	0	0
1143	0	0	1021.74	0	1021.74	0	0	1021.74	0	1021.74
1144	0	0	1342.86	535.872	1878.73	0	0	1342.86	535.872	1878.73
1145	2072.68	1736.96	2758.72	0	6568.36	2072.68	1736.96	2758.72	0	6568.36
1146	1351.62	817.394	0	0	2169.02	1351.62	817.394	0	0	2169.02
1147	0	0	0	0	0	0	0	0	0	0
1148	1132.68	621.807	0	0	1754.49	1132.68	621.807	0	0	1754.49
1149	0	0	0	0	0	0	0	0	0	0
1150	315.284	817.394	1634.79	1328.27	4095.73	315.284	817.394	1634.79	1328.27	4095.73
1151	2183.61	204.349	473.028	0	2860.99	2183.61	204.349	473.028	0	2860.99
1152	510.872	510.872	0	0	1021.74	510.872	510.872	0	0	1021.74
1153	0	0	306.523	306.523	613.046	0	0	306.523	306.523	613.046
1154	1839.14	306.523	510.872	0	2656.53	1839.14	306.523	510.872	0	2656.53
1155	0	0	0	0	0	0	0	0	0	0
1156	0	0	0	0	0	0	0	0	0	0
1157	1567.65	306.523	306.523	823.073	3003.77	1567.65	306.523	306.523	823.073	3003.77
1158	0	0	0	0	0	0	0	0	0	0
1159	2364.61	1226.09	0	204.349	3795.05	2364.61	1226.09	0	204.349	3795.05
1160	817.394	0	306.523	1021.74	2145.66	817.394	0	306.523	1021.74	2145.66
1161	0	1240.69	0	0	1240.69	0	1240.69	0	0	1240.69
1162	525.468	0	315.284	0	840.752	525.468	0	315.284	0	840.752
1163	831.991	1342.86	7099.66	5558.5	14833	831.991	1342.86	7099.66	5558.5	14833
1164	1342.86	2460.94	1532.61	1036.34	6372.76	1342.86	2460.94	1532.61	1036.34	6372.76
1165	0	0	255.431	0	255.431	0	0	255.431	0	255.431
1166	510.872	306.523	306.523	1328.27	2452.18	510.872	306.523	306.523	1328.27	2452.18
1167	0	0	0	0	0	0	0	0	0	0
1168	2472.62	2983.5	2779.15	510.872	8746.14	2472.62	2983.5	2779.15	510.872	8746.14
1169	0	0	0	0	0	0	0	0	0	0
1170	613.046	0	0	312.202	925.248	613.046	0	0	312.202	925.248
1171	20335.6	23923.7	34796	45273.2	124329	20335.6	23923.7	34796	45273.2	124329
1172	0	4995.18	7818.66	6574.72	19388.6	0	4995.18	7818.66	6574.72	19388.6
1173	408.697	2247.83	1532.61	1532.61	5721.76	408.697	2247.83	1532.61	1532.61	5721.76
1174	204.349	0	0	535.872	740.22	204.349	0	0	535.872	740.22
1175	306.523	0	0	0	306.523	306.523	0	0	0	306.523
1176	715.22	2535.43	1407.44	2060.07	6718.17	715.22	2535.43	1407.44	2060.07	6718.17
1177	0	0	0	0	0	0	0	0	0	0
1178	1261.13	1553.06	2779.15	2476.33	8069.66	1261.13	1553.06	2779.15	2476.33	8069.66
1179	0	0	0	0	0	0	0	0	0	0
1180	315.275	0	0	1043.74	1359.02	315.275	0	0	1043.74	1359.02
1181	306.523	0	0	0	306.523	306.523	0	0	0	306.523
1182	0	0	0	0	0	0	0	0	0	0
1183	0	0	0	0	0	0	0	0	0	0
1184	283.826	0	0	0	283.826	283.826	0	0	0	283.826
1185	0	0	0	0	0	0	0	0	0	0
1186	46609.2	36086.5	39413.2	40290.9	162400	46609.2	36086.5	39413.2	40290.9	162400
1187	1561.82	2171.94	615.972	535.872	4885.6	1561.82	2171.94	615.972	535.872	4885.6
1188	0	506.606	0	0	506.606	0	506.606	0	0	506.606
1189	0	1305.02	1021.74	1663.98	3990.74	0	1305.02	1021.74	1663.98	3990.74
1190	0	283.817	0	735.661	1019.48	0	283.817	0	735.661	1019.48
1191	0	3709.52	2592.31	5331.64	11633.5	0	3709.52	2592.31	5331.64	11633.5
1192	0	613.046	510.872	0	1123.92	0	613.046	510.872	0	1123.92
1193	306.523	1532.61	510.872	1021.74	3371.75	306.523	1532.61	510.872	1021.74	3371.75
1194	0	0	0	0	0	0	0	0	0	0
1195	0	0	0	0	0	0	0	0	0	0
1196	621.807	1132.68	315.284	1669.66	3739.43	621.807	1132.68	315.284	1669.66	3739.43
1197	0	1126.84	0	1757.4	2884.25	0	1126.84	0	1757.4	2884.25
1198	0	0	0	0	0	0	0	0	0	0
1199	0	0	510.872	0	510.872	0	0	510.872	0	510.872
1200	315.284	510.872	0	520.33	1346.49	315.284	510.872	0	520.33	1346.49
1201	621.807	306.523	0	0	928.33	621.807	306.523	0	0	928.33
1202	1050.94	525.468	525.468	1556.67	3658.54	1050.94	525.468	525.468	1556.67	3658.54
1203	0	0	306.523	0	306.523	0	0	306.523	0	306.523
1204	831.991	3079.83	2455.97	1027.42	7395.21	831.991	3079.83	2455.97	1027.42	7395.21
1205	0	1751.56	306.523	1237.44	3295.52	0	1751.56	306.523	1237.44	3295.52
1206	826.156	315.284	3517.72	817.394	5476.56	826.156	315.284	3517.72	817.394	5476.56
1207	306.523	0	0	510.872	817.394	306.523	0	0	510.872	817.394
1208	1561.81	0	306.523	2704.89	4573.22	1561.81	0	306.523	2704.89	4573.22
1209	8369.54	9806.04	11581	8961.56	38718.1	8369.54	9806.04	11581	8961.56	38718.1
1210	0	1503.53	1450.88	1201.5	4155.91	0	1503.53	1450.88	1201.5	4155.91
1211	306.523	0	0	0	306.523	306.523	0	0	0	306.523
1212	0	0	0	0	0	0	0	0	0	0
1213	510.872	0	210.183	735.661	1456.72	510.872	0	210.183	735.661	1456.72
1214	0	0	1240.69	525.468	1766.16	0	0	1240.69	525.468	1766.16
1215	1328.27	0	1309.72	3023.89	5661.87	1328.27	0	1309.72	3023.89	5661.87
1216	0	1290.42	817.394	510.872	2618.69	0	1290.42	817.394	510.872	2618.69
1217	0	0	315.284	510.872	826.156	0	0	315.284	510.872	826.156
1218	0	0	0	0	0	0	0	0	0	0
1219	306.523	306.523	2043.49	1021.74	3678.28	306.523	306.523	2043.49	1021.74	3678.28
1220	5310.16	7698.34	12556	9434.45	34998.9	5310.16	7698.34	12556	9434.45	34998.9
1221	1138.51	817.394	817.394	840.752	3614.06	1138.51	817.394	817.394	840.752	3614.06
1222	613.046	779.55	510.872	1021.74	2925.21	613.046	779.55	510.872	1021.74	2925.21
1223	315.284	621.807	0	519.633	1456.72	315.284	621.807	0	519.633	1456.72
1224	1935.34	1634.79	3911.83	1123.92	8605.88	1226.09	1634.79	3911.83	1123.92	7896.63
1225	715.22	1021.74	306.523	510.872	2554.36	715.22	1021.74	306.523	510.872	2554.36
1226	5604.99	2817.09	3847.59	5918.11	18187.8	5604.99	2817.09	3847.59	5918.11	18187.8
1227	510.872	510.872	0	719	1740.74	510.872	510.872	0	719	1740.74
1228	306.523	735.661	1036.34	1226.09	3304.61	306.523	735.661	1036.34	1226.09	3304.61
1229	0	306.523	715.22	0	1021.74	0	306.523	715.22	0	1021.74
1230	0	0	0	315.284	315.284	0	0	0	315.284	315.284
1231	525.468	0	0	0	525.468	525.468	0	0	0	525.468
1232	0	0	0	0	0	0	0	0	0	0
1233	7152.2	4729.17	5619.59	1542.07	19043	7152.2	4729.17	5619.59	1542.07	19043
1234	715.22	1050.94	2583.55	715.22	5064.93	715.22	1050.94	2583.55	715.22	5064.93
1235	39642.2	26256.6	39545.8	31985.3	137430	39642.2	26256.6	38217.6	31985.3	136102
1236	0	525.468	0	0	525.468	0	525.468	0	0	525.468
1237	306.523	510.872	0	1050.94	1868.33	306.523	510.872	0	1050.94	1868.33
1238	306.523	1101.21	1021.74	525.468	2954.94	306.523	1101.21	1021.74	525.468	2954.94
1239	0	0	510.872	0	510.872	0	0	510.872	0	510.872
1240	0	0	306.523	0	306.523	0	0	306.523	0	306.523
1241	0	0	0	0	0	0	0	0	0	0
1242	0	0	0	0	0	0	0	0	0	0
1243	1961.75	1021.74	2262.43	525.468	5771.39	1961.75	1021.74	2262.43	525.468	5771.39
1244	0	0	510.872	837.67	1348.54	0	0	510.872	837.67	1348.54
1245	0	2364.72	715.22	3201.86	6281.8	0	2364.72	715.22	3201.86	6281.8
1246	613.046	1036.34	1226.09	0	2875.48	613.046	1036.34	1226.09	0	2875.48
1247	0	0	0	306.523	306.523	0	0	0	306.523	306.523
1248	0	306.523	0	0	306.523	0	306.523	0	0	306.523
1249	1141.44	0	0	1485.48	2626.92	1141.44	0	0	1485.48	2626.92
1250	0	0	0	510.872	510.872	0	0	0	510.872	510.872
1251	20653.8	23281.1	25777.3	37273.1	106985	20653.8	23281.1	25777.3	37273.1	106985
1252	306.523	0	0	0	306.523	306.523	0	0	0	306.523
1253	0	0	0	0	0	0	0	0	0	0
1254	0	0	0	0	0	0	0	0	0	0
1255	2058.08	0	0	0	2058.08	2058.08	0	0	0	2058.08
1256	1868.33	1757.4	1772	1975	7372.73	1868.33	1757.4	1772	1975	7372.73
1257	715.22	0	0	0	715.22	715.22	0	0	0	715.22
1258	0	0	0	0	0	0	0	0	0	0
1259	31455.2	24772.1	35708.5	20140.3	112076	31455.2	24772.1	35708.5	19194.3	111130
1260	0	525.468	0	0	525.468	0	525.468	0	0	525.468
1261	0	0	283.817	510.872	794.688	0	0	283.817	510.872	794.688
1262	0	0	0	0	0	0	0	0	0	0
1263	0	204.349	0	0	204.349	0	204.349	0	0	204.349
1264	1147.28	1620.3	1357.46	1744.25	5869.28	1147.28	1620.3	1357.46	1744.25	5869.28
1265	1246.53	1941.31	0	1377.46	4565.3	1246.53	1941.31	0	1377.46	4565.3
1266	2919.27	3079.83	4983.19	4670.95	15653.2	2919.27	3079.83	4983.19	4670.95	15653.2
1267	0	0	0	0	0	0	0	0	0	0
1268	0	0	283.817	1853.73	2137.55	0	0	0	1547.21	1547.21
1269	1021.74	1021.74	1240.69	2782.76	6066.94	1021.74	1021.74	1240.69	2782.76	6066.94
1270	0	0	0	0	0	0	0	0	0	0
1271	1471.31	1144.36	1655.23	404.514	4675.41	1471.31	1144.36	1655.23	404.514	4675.41
1272	0	0	0	0	0	0	0	0	0	0
1273	0	0	0	0	0	0	0	0	0	0
1274	110.092	0	1955.91	0	2066	110.092	0	1955.91	0	2066
1275	510.872	306.523	0	510.872	1328.27	510.872	306.523	0	510.872	1328.27
1276	1021.74	306.523	4238.78	1872.65	7439.7	1021.74	306.523	4238.78	1872.65	7439.7
1277	0	0	3932.26	2280.81	6213.06	0	0	3932.26	2280.81	6213.06
1278	826.156	510.872	0	0	1337.03	826.156	510.872	0	0	1337.03
1279	0	0	0	510.872	510.872	0	0	0	510.872	510.872
1280	6130.46	4866.53	510.872	4853.28	16361.1	6130.46	4866.53	510.872	4853.28	16361.1
1281	0	0	0	0	0	0	0	0	0	0
1282	510.872	306.523	0	510.872	1328.27	510.872	306.523	0	510.872	1328.27
1283	0	0	0	0	0	0	0	0	0	0
1284	510.872	306.523	1115.81	306.523	2239.72	510.872	306.523	1115.81	306.523	2239.72
1285	6489.75	5981.79	7044.19	9435.78	28951.5	6489.75	5981.79	7044.19	9435.78	28951.5
1286	510.872	0	408.697	408.697	1328.27	510.872	0	408.697	408.697	1328.27
1287	306.523	831.991	315.284	312.202	1766	306.523	831.991	315.284	312.202	1766
1288	5453.18	5368.54	5899.85	4922.06	21643.6	5453.18	5368.54	5899.85	4922.06	21643.6
1289	780.899	570.716	1328.27	510.872	3190.75	780.899	570.716	1328.27	510.872	3190.75
1290	715.22	0	510.872	525.468	1751.56	715.22	0	510.872	525.468	1751.56
1291	210.183	0	0	0	210.183	210.183	0	0	0	210.183
1292	0	0	510.872	510.872	1021.74	0	0	510.872	510.872	1021.74
1293	283.817	0	0	0	283.817	283.817	0	0	0	283.817
1294	1243.61	0	510.872	2895.11	4649.6	1243.61	0	510.872	2895.11	4649.6
1295	0	0	0	0	0	0	0	0	0	0
1296	1633.03	1729.92	6690.08	1635.56	11688.6	1633.03	1729.92	6690.08	1635.56	11688.6
1297	817.394	817.394	1976.35	2282.87	5894.01	817.394	817.394	1976.35	2282.87	5894.01
1298	1291.77	0	12243.4	14997.9	28533	1291.77	0	12243.4	14997.9	28533
1299	510.872	525.468	2049.98	525.468	3611.79	510.872	525.468	2049.98	525.468	3611.79
1300	0	0	0	0	0	0	0	0	0	0
1301	2005.64	525.468	1036.34	3112.94	6680.39	2005.64	525.468	1036.34	3112.94	6680.39
1302	1853.73	4632.89	3018.53	817.394	10322.6	1853.73	4632.89	3018.53	817.394	10322.6
1303	525.468	0	0	0	525.468	525.468	0	0	0	525.468
1304	0	105.101	510.872	473.028	1089	0	105.101	510.872	473.028	1089
1305	1021.74	525.468	0	510.872	2058.08	1021.74	525.468	0	510.872	2058.08
1306	0	315.275	0	0	315.275	0	315.275	0	0	315.275
1307	0	0	0	0	0	0	0	0	0	0
1308	0	2554.36	3245.05	2731.28	8530.69	0	2554.36	3245.05	2731.28	8530.69
1309	2012.19	715.22	10815.9	1239.33	14782.6	2012.19	715.22	10815.9	1239.33	14782.6
1310	4448.97	2697.41	4332.2	3950.91	15429.5	4448.97	2697.41	4332.2	3950.91	15429.5
1311	510.872	306.523	0	0	817.394	510.872	306.523	0	0	817.394
1312	0	715.22	510.872	0	1226.09	0	715.22	510.872	0	1226.09
1313	0	0	0	0	0	0	0	0	0	0
1314	817.394	4530.71	1541.38	832.532	7722.01	817.394	4530.71	1541.38	832.532	7722.01
1315	0	0	0	0	0	0	0	0	0	0
1316	0	0	0	0	0	0	0	0	0	0
1317	10976.5	10483.3	15478	18056.4	54994.1	10976.5	10483.3	15478	18056.4	54994.1
1318	1684.81	8252.87	9947.52	10474.4	30359.6	1684.81	8252.87	9947.52	10474.4	30359.6
1319	0	0	0	0	0	0	0	0	0	0
1320	0	0	0	0	0	0	0	0	0	0
1321	0	0	0	0	0	0	0	0	0	0
1322	275.229	0	0	0	275.229	275.229	0	0	0	275.229
1323	255.431	599.101	0	525.468	1380	255.431	599.101	0	525.468	1380
1324	5032.94	2499.11	5561.2	4807.86	17901.1	5032.94	2499.11	5561.2	4807.86	17901.1
1325	2831.79	4513.5	3358.26	2876.01	13579.6	2831.79	4513.5	3358.26	2876.01	13579.6
1326	0	0	0	0	0	0	0	0	0	0
1327	3511.88	4451.88	2072.68	4845.57	14882	3511.88	4451.88	2072.68	4845.57	14882
1328	1021.74	1596.94	2685.73	3567.99	8872.41	1021.74	1596.94	2685.73	3567.99	8872.41
1329	306.523	0	0	1250.42	1556.94	306.523	0	0	1250.42	1556.94
1330	0	0	0	0	0	0	0	0	0	0
1331	1036.34	1990.5	662.239	3009.28	6698.36	1036.34	1990.5	662.239	3009.28	6698.36
1332	0	0	0	0	0	0	0	0	0	0
1333	1328.27	2262.43	983.899	510.872	5085.47	1328.27	2262.43	983.899	510.872	5085.47
1334	0	0	0	0	0	0	0	0	0	0
1335	0	0	0	0	0	0	0	0	0	0
1336	2977.65	823.229	1123.92	1353.27	6278.06	2977.65	823.229	1123.92	1353.27	6278.06
1337	525.468	1982.19	510.872	2823.3	5841.83	525.468	1982.19	510.872	2823.3	5841.83
1338	721.055	0	2910.07	1729.65	5360.78	721.055	0	2910.07	1729.65	5360.78
1339	275.229	306.523	506.606	0	1088.36	275.229	306.523	0	0	581.752
1340	621.807	715.22	3079.83	1775.21	6192.06	621.807	715.22	3079.83	1775.21	6192.06
1341	510.872	1328.27	0	1750.21	3589.35	510.872	1328.27	0	1750.21	3589.35
1342	210.183	315.284	1570.58	2335.25	4431.29	210.183	315.284	1570.58	2335.25	4431.29
1343	3269.58	715.22	0	520.33	4505.13	3269.58	715.22	0	520.33	4505.13
1344	0	0	0	0	0	0	0	0	0	0
1345	0	0	0	306.523	306.523	0	0	0	306.523	306.523
1346	306.523	0	1766.16	715.22	2787.9	306.523	0	1766.16	715.22	2787.9
1347	0	315.284	510.872	0	826.156	0	315.284	510.872	0	826.156
1348	0	0	0	0	0	0	0	0	0	0
1349	1021.74	510.872	1240.69	510.872	3284.17	1021.74	510.872	1240.69	510.872	3284.17
1350	306.523	1532.61	0	315.284	2154.42	306.523	1532.61	0	315.284	2154.42
1351	0	1208.69	0	0	1208.69	0	1208.69	0	0	1208.69
1352	1868.33	3943.61	3809.64	6583.66	16205.2	1868.33	3943.61	3809.64	6583.66	16205.2
1353	1532.61	8126.37	15060.2	11843.7	36562.9	1532.61	8126.37	14345	11843.7	35847.6
1354	0	467.303	0	694.358	1161.66	0	467.303	0	694.358	1161.66
1355	0	0	102.174	0	102.174	0	0	102.174	0	102.174
1356	306.523	715.22	1345.79	535.872	2903.4	306.523	715.22	1345.79	535.872	2903.4
1357	255.431	766.303	1532.61	364.229	2918.58	255.431	766.303	1532.61	364.229	2918.58
1358	0	0	0	0	0	0	0	0	0	0
1359	0	0	510.872	0	510.872	0	0	510.872	0	510.872
1360	0	0	0	0	0	0	0	0	0	0
1361	735.661	510.872	826.156	306.523	2379.21	735.661	510.872	826.156	306.523	2379.21
1362	0	283.817	0	520.33	804.147	0	283.817	0	520.33	804.147
1363	1050.94	2072.67	1985.1	1561.65	6670.36	1050.94	2072.67	1985.1	1561.65	6670.36
1364	0	0	525.468	919.569	1445.04	0	0	525.468	919.569	1445.04
1365	2247.83	715.22	1532.61	520.33	5016	2247.83	715.22	1532.61	520.33	5016
1366	0	0	306.523	613.046	919.569	0	0	306.523	613.046	919.569
1367	0	3946.41	1187.71	643.853	5777.97	0	3946.41	1187.71	643.853	5777.97
1368	0	817.394	0	0	817.394	0	817.394	0	0	817.394
1369	0	0	0	0	0	0	0	0	0	0
1370	0	0	0	0	0	0	0	0	0	0
1371	1547.21	4150.76	7468.51	2963.06	16129.5	1547.21	4150.76	7468.51	2963.06	16129.5
1372	826.156	3830.08	5899.85	5167.37	15723.5	826.156	3830.08	5899.85	5167.37	15723.5
1373	0	0	204.349	208.128	412.477	0	0	204.349	208.128	412.477
1374	0	0	0	312.202	312.202	0	0	0	312.202	312.202
1375	1226.09	0	1532.61	0	2758.71	1226.09	0	1532.61	0	2758.71
1376	0	0	0	0	0	0	0	0	0	0
1377	2294.55	1430.44	1188.25	1545.85	6459.09	2294.55	1430.44	1188.25	1545.85	6459.09
1378	0	0	0	0	0	0	0	0	0	0
1379	0	0	0	525.468	525.468	0	0	0	525.468	525.468
1380	0	0	0	0	0	0	0	0	0	0
1381	13624.2	15136.4	27435.7	43704.4	99900.7	13624.2	15136.4	27435.7	43704.4	99900.7
1382	0	510.872	630.569	817.394	1958.83	0	510.872	630.569	817.394	1958.83
1383	2942.62	2402.56	525.468	0	5870.65	2942.62	2402.56	525.468	0	5870.65
1384	14266.6	9764.94	5006.55	2258.06	31296.1	14266.6	9764.94	5006.55	2258.06	31296.1
1385	0	0	0	0	0	0	0	0	0	0
1386	510.872	255.431	255.431	255.431	1277.17	510.872	255.431	255.431	255.431	1277.17
1387	6174.25	9774.14	20073.2	12633.4	48655	6174.25	9774.14	20073.2	12633.4	48655
1388	0	0	0	306.523	306.523	0	0	0	306.523	306.523
1389	0	0	0	0	0	0	0	0	0	0
1390	315.284	306.523	1576.41	510.872	2709.09	315.284	306.523	1576.41	510.872	2709.09
1391	1261.13	2174.85	2005.1	1831.98	7273.06	1261.13	2174.85	2005.1	1831.98	7273.06
1392	0	0	0	0	0	0	0	0	0	0
1393	510.872	0	0	0	510.872	510.872	0	0	0	510.872
1394	525.468	0	0	0	525.468	525.468	0	0	0	525.468
1395	1868.33	3508.96	5303.87	5456.43	16137.6	1868.33	3508.96	5303.87	5456.43	16137.6
1396	306.523	831.991	613.046	1367.86	3119.42	306.523	831.991	613.046	1367.86	3119.42
1397	0	0	525.468	0	525.468	0	0	525.468	0	525.468
1398	0	0	0	0	0	0	0	0	0	0
1399	1877.09	1547.21	2671.13	4403.9	10499.3	1877.09	1547.21	2671.13	4403.9	10499.3
1400	6404.89	9715.53	9458.76	13494.9	39074.1	6404.89	9715.53	9458.76	13494.9	39074.1
1401	0	306.523	0	0	306.523	0	306.523	0	0	306.523
1402	1357.46	525.468	1050.94	0	2933.86	1357.46	525.468	1050.94	0	2933.86
1403	315.284	525.468	0	0	840.752	315.284	525.468	0	0	840.752
1404	3088.59	3590.7	3980.53	5374.95	16034.8	3088.59	3590.7	3473.93	5374.95	15528.2
1405	0	0	0	0	0	0	0	0	0	0
1406	1561.81	2735.46	3310.46	0	7607.72	1561.81	2735.46	3310.46	0	7607.72
1407	0	306.523	510.872	510.872	1328.27	0	306.523	510.872	510.872	1328.27
1408	0	525.468	0	0	525.468	0	525.468	0	0	525.468
1409	2160.26	4157.25	3114.86	2092.55	11524.9	2160.26	4157.25	3114.86	2092.55	11524.9
1410	510.872	0	0	1021.74	1532.61	510.872	0	0	1021.74	1532.61
1411	0	0	0	0	0	0	0	0	0	0
1412	0	525.468	315.284	214.954	1055.71	0	525.468	315.284	214.954	1055.71
1413	831.991	613.046	0	520.339	1965.38	831.991	613.046	0	520.339	1965.38
1414	0	0	510.872	715.22	1226.09	0	0	510.872	715.22	1226.09
1415	0	0	0	825.688	825.688	0	0	0	825.688	825.688
1416	0	0	0	473.716	473.716	0	0	0	473.716	473.716
1417	510.872	510.872	0	0	1021.74	510.872	510.872	0	0	1021.74
1418	0	613.046	715.22	0	1328.27	0	613.046	715.22	0	1328.27
1419	525.468	0	0	596.018	1121.49	525.468	0	0	596.018	1121.49
1420	2058.08	3785.75	11712.1	13849.7	31405.6	2058.08	3785.75	11712.1	13849.7	31405.6
1421	20059	18047.4	10521.1	20531.4	69159.1	19586	18047.4	10521.1	20531.4	68686
1422	4868.52	2493.06	3059.39	4355.65	14776.6	4868.52	2493.06	3059.39	4355.65	14776.6
1423	1328.27	366.972	0	1021.74	2716.98	1328.27	366.972	0	1021.74	2716.98
1424	0	0	0	0	0	0	0	0	0	0
1425	1226.09	0	1430.44	715.22	3371.75	1226.09	0	1430.44	715.22	3371.75
1426	1021.74	1456.93	1021.74	715.22	4215.63	1021.74	1456.93	1021.74	715.22	4215.63
1427	0	0	0	0	0	0	0	0	0	0
1428	0	0	0	0	0	0	0	0	0	0
1429	0	0	0	0	0	0	0	0	0	0
1430	0	105.101	525.468	643.853	1274.42	0	105.101	525.468	643.853	1274.42
1431	0	1036.34	0	628.45	1664.79	0	1036.34	0	628.45	1664.79
1432	621.807	2379.21	2247.83	1342.86	6591.72	621.807	2379.21	2247.83	1342.86	6591.72
1433	0	0	0	0	0	0	0	0	0	0
1434	0	1123.92	1853.73	0	2977.65	0	1123.92	1853.73	0	2977.65
1435	1643.55	0	1226.09	1226.09	4095.73	1643.55	0	1226.09	1226.09	4095.73
1436	0	0	0	0	0	0	0	0	0	0
1437	0	0	0	0	0	0	0	0	0	0
1438	2758.71	3231.19	1736.96	0	7726.86	2758.71	3231.19	1736.96	0	7726.86
1439	2058.08	1547.21	1751.56	3090.23	8447.08	2058.08	1547.21	1751.56	3090.23	8447.08
1440	1243.61	1494.77	1357.46	306.523	4402.37	1243.61	1494.77	1357.46	306.523	4402.37
1441	0	0	0	0	0	0	0	0	0	0
1442	4116.17	2058.08	1837.09	2962.46	10973.8	4116.17	2058.08	1837.09	2962.46	10973.8
1443	283.817	0	1036.34	856.33	2176.49	283.817	0	1036.34	856.33	2176.49
1444	0	1226.09	2423.1	3313.38	6962.57	0	1226.09	2423.1	3313.38	6962.57
1445	5575.8	5630.39	4889.77	6974.35	23070.3	5575.8	5630.39	4889.77	6974.35	23070.3
1446	0	0	0	0	0	0	0	0	0	0
1447	306.523	510.872	0	0	817.394	306.523	510.872	0	0	817.394
1448	0	715.22	458.716	0	1173.94	0	715.22	458.716	0	1173.94
1449	0	315.284	0	0	315.284	0	315.284	0	0	315.284
1450	0	0	613.046	510.872	1123.92	0	0	613.046	510.872	1123.92
1451	1547.21	998.495	1246.53	0	3792.24	1547.21	998.495	1246.53	0	3792.24
1452	0	0	510.872	0	510.872	0	0	510.872	0	510.872
1453	0	0	0	0	0	0	0	0	0	0
1454	0	0	0	832.532	832.532	0	0	0	832.532	832.532
1455	510.872	1736.96	2808.34	1031.2	6087.38	510.872	1736.96	2808.34	1031.2	6087.38
1456	0	0	0	0	0	0	0	0	0	0
1457	826.156	1547.21	1745.72	1745.72	5864.82	826.156	1547.21	1745.72	1745.72	5864.82
1458	1757.39	1021.74	919.569	1043.75	4742.46	1757.39	1021.74	919.569	1043.75	4742.46
1459	204.349	817.394	510.872	510.872	2043.49	204.349	817.394	510.872	510.872	2043.49
1460	0	306.523	306.523	1950.77	2563.82	0	306.523	306.523	1950.77	2563.82
1461	0	0	1561.81	105.101	1666.91	0	0	1561.81	105.101	1666.91
1462	0	0	0	0	0	0	0	0	0	0
1463	3279	1944.95	495.413	990.826	6710.19	3279	1944.95	495.413	990.826	6710.19
1464	1226.09	817.394	6597.54	4492.41	13133.4	1226.09	817.394	6597.54	4492.41	13133.4
1465	0	715.22	1532.61	0	2247.83	0	715.22	1532.61	0	2247.83
1466	0	0	0	0	0	0	0	0	0	0
1467	0	0	525.468	1251.09	1776.56	0	0	525.468	1251.09	1776.56
1468	715.22	510.872	935.404	2043.9	4205.39	715.22	510.872	935.404	2043.9	4205.39
1469	0	510.872	0	0	510.872	0	510.872	0	0	510.872
1470	0	0	0	520.33	520.33	0	0	0	520.33	520.33
1471	306.523	204.349	0	851.156	1362.03	306.523	204.349	0	851.156	1362.03
1472	0	0	411.624	510.872	922.495	0	0	411.624	510.872	922.495
1473	0	1786.6	306.523	0	2093.12	0	1786.6	306.523	0	2093.12
1474	15880.8	15963	15180.2	11983.8	59007.8	15880.8	15963	15180.2	10970.6	57994.6
1475	2066.83	3815.49	6013.71	3605.29	15501.3	2066.83	3815.49	6013.71	3605.29	15501.3
1476	2066.84	2043.49	2919.27	1358.27	8387.86	2066.84	2043.49	2919.27	1358.27	8387.86
1477	1328.27	525.468	0	0	1853.73	1328.27	525.468	0	0	1853.73
1478	0	0	0	0	0	0	0	0	0	0
1479	1226.09	1188.25	2043.49	2462.17	6919.99	1226.09	1188.25	2043.49	2462.17	6919.99
1480	0	0	0	0	0	0	0	0	0	0
1481	510.872	0	1021.74	0	1532.61	510.872	0	1021.74	0	1532.61
1482	709.248	525.468	315.284	0	1550	0	525.468	315.284	0	840.752
1483	0	0	0	0	0	0	0	0	0	0
1484	0	306.523	525.468	0	831.991	0	306.523	525.468	0	831.991
1485	513.798	2180.7	2174.85	2210.26	7079.61	513.798	2180.7	2174.85	2210.26	7079.61
1486	3800.89	1021.74	1021.74	1021.74	6866.12	3800.89	1021.74	1021.74	1021.74	6866.12
1487	306.523	0	0	0	306.523	306.523	0	0	0	306.523
1488	0	0	0	0	0	0	0	0	0	0
1489	7052.81	10062.6	9760.56	0	26876	7052.81	10062.6	9760.56	0	26876
1490	817.394	1021.74	715.22	1841.58	4395.94	817.394	1021.74	715.22	1841.58	4395.94
1491	0	0	473.028	0	473.028	0	0	473.028	0	473.028
1492	0	0	0	0	0	0	0	0	0	0
1493	0	0	0	0	0	0	0	0	0	0
1494	8331.82	8667.49	2554.36	1040.66	20594.3	8331.82	8667.49	2043.49	1040.66	20083.4
1495	0	0	0	0	0	0	0	0	0	0
1496	3576.1	2247.83	7575.5	5954.23	19353.7	3576.1	2247.83	7575.5	5954.23	19353.7
1497	0	0	516.706	720.899	1237.61	0	0	516.706	720.899	1237.61
1498	0	0	0	0	0	0	0	0	0	0
1499	0	1663.98	3094.42	2043.49	6801.89	0	1663.98	3094.42	2043.49	6801.89
1500	735.661	3657.86	1868.34	535.872	6797.73	735.661	3657.86	1868.34	535.872	6797.73
1501	1450.88	2215.29	1021.74	0	4687.92	1450.88	2215.29	1021.74	0	4687.92
1502	1649.39	831.991	840.743	0	3322.12	1649.39	831.991	840.743	0	3322.12
1503	0	0	0	0	0	0	0	0	0	0
1504	0	0	0	0	0	0	0	0	0	0
1505	0	0	0	306.523	306.523	0	0	0	306.523	306.523
1506	0	0	0	0	0	0	0	0	0	0
1507	4013.99	6588.79	8133.09	6053.57	24789.4	4013.99	6588.79	8133.09	6053.57	24789.4
1508	2568.09	7128.42	9031.79	8640.02	27368.3	2568.09	7128.42	9031.79	8129.15	26857.4
1509	12527	1456.93	0	1021.74	15005.7	11513.8	1456.93	0	1021.74	13992.5
1510	0	0	0	0	0	0	0	0	0	0
1511	7867.44	11645.8	11674.4	10775.6	41963.2	7867.44	11645.8	11674.4	9243	40430.6
1512	1036.34	0	525.468	1050.94	2612.74	1036.34	0	525.468	1050.94	2612.74
1513	0	817.394	3269.59	1226.09	5313.07	0	817.394	3269.59	1226.09	5313.07
1514	2852.78	8889.17	3776.66	1341.51	16860.1	2852.78	8889.17	3776.66	1341.51	16860.1
1515	1430.44	0	1013.21	0	2443.65	1430.44	0	0	0	1430.44
1516	0	0	0	1036.34	1036.34	0	0	0	1036.34	1036.34
1517	1226.09	715.22	315.284	2071.87	4328.47	1226.09	715.22	315.284	2071.87	4328.47
1518	0	510.872	1036.34	525.468	2072.68	0	510.872	1036.34	525.468	2072.68
1519	0	0	0	0	0	0	0	0	0	0
1520	315.284	525.468	0	1021.74	1862.5	315.284	525.468	0	1021.74	1862.5
1521	0	998.495	0	0	998.495	0	998.495	0	0	998.495
1522	1649.39	3738.28	2773.31	2891.56	11052.5	1649.39	3738.28	2773.31	2891.56	11052.5
1523	4533.62	4004.37	3993.55	6630.01	19161.6	4533.62	4004.37	3993.55	6630.01	19161.6
1524	3911.82	4008.15	3874.51	4508.15	16302.6	3911.82	4008.15	3874.51	4508.15	16302.6
1525	0	525.468	1345.79	1566.14	3437.39	0	525.468	1345.79	1566.14	3437.39
1526	0	0	0	0	0	0	0	0	0	0
1527	357.606	570.706	0	102.174	1030.49	357.606	570.706	0	102.174	1030.49
1528	0	0	0	0	0	0	0	0	0	0
1529	0	0	0	0	0	0	0	0	0	0
1530	0	735.661	525.468	0	1261.13	0	735.661	525.468	0	1261.13
1531	0	0	1471.32	105.101	1576.42	0	0	1471.32	105.101	1576.42
1532	2837.53	3704.55	5537.85	1353.27	13433.2	2837.53	3704.55	5537.85	1353.27	13433.2
1533	0	0	0	0	0	0	0	0	0	0
1534	1050.94	2989	0	4176.17	8216.1	1050.94	2989	0	4176.17	8216.1
1535	2554.36	3944.16	5926.12	1547.21	13971.8	2554.36	3944.16	5926.12	1547.21	13971.8
1536	0	0	0	0	0	0	0	0	0	0
1537	306.523	1328.27	831.991	1036.34	3503.12	306.523	1328.27	831.991	1036.34	3503.12
1538	7252.79	5377.29	4977.35	3084.15	20691.6	7252.79	5377.29	4977.35	3084.15	20691.6
1539	2379.2	525.468	510.872	3069.39	6484.93	2379.2	525.468	510.872	3069.39	6484.93
1540	6565.44	6179.22	7309.41	3017.25	23071.3	6565.44	6179.22	7309.41	3017.25	23071.3
1541	0	0	0	1021.74	1021.74	0	0	0	1021.74	1021.74
1542	0	0	0	306.523	306.523	0	0	0	306.523	306.523
1543	306.523	0	0	0	306.523	306.523	0	0	0	306.523
1544	0	0	0	0	0	0	0	0	0	0
1545	0	0	0	0	0	0	0	0	0	0
1546	0	1021.74	0	2790.87	3812.61	0	1021.74	0	2790.87	3812.61
1547	0	0	0	0	0	0	0	0	0	0
1548	0	1877.09	315.284	525.468	2717.84	0	1877.09	315.284	525.468	2717.84
1549	0	1328.27	0	3649.17	4977.43	0	1328.27	0	3649.17	4977.43
1550	1050.94	715.22	1757.4	1430.44	4954	1050.94	715.22	1757.4	1430.44	4954
1551	0	0	0	0	0	0	0	0	0	0
1552	0	0	0	0	0	0	0	0	0	0
1553	1342.86	10746.1	10778	11269.4	34136.4	1342.86	10746.1	10778	11269.4	34136.4
1554	735.642	817.394	525.468	1561.81	3640.31	735.642	817.394	525.468	1561.81	3640.31
1555	3298.77	715.22	715.22	1443.69	6172.9	3298.77	715.22	715.22	1443.69	6172.9
1556	0	210.183	1345.79	1745.72	3301.7	0	210.183	1345.79	1745.72	3301.7
1557	6173.83	2603.57	1188.26	1036.34	11002	6173.83	2603.57	1188.26	1036.34	11002
1558	0	0	0	0	0	0	0	0	0	0
1559	0	0	0	0	0	0	0	0	0	0
1560	10153.2	17726.4	7794.44	7425.23	43099.3	10153.2	17726.4	7794.44	7425.23	43099.3
1561	1255.28	729.817	735.661	0	2720.76	1255.28	729.817	735.661	0	2720.76
1562	0	0	0	0	0	0	0	0	0	0
1563	0	0	0	0	0	0	0	0	0	0
1564	817.394	1153.07	613.046	510.872	3094.39	817.394	1153.07	613.046	510.872	3094.39
1565	0	0	0	0	0	0	0	0	0	0
1566	0	0	1021.74	749.817	1771.56	0	0	1021.74	749.817	1771.56
1567	210.183	1030.5	1021.74	715.22	2977.65	210.183	1030.5	1021.74	715.22	2977.65
1568	0	510.872	306.523	0	817.394	0	510.872	306.523	0	817.394
1569	735.661	0	1036.34	2339.95	4111.95	735.661	0	1036.34	2339.95	4111.95
1570	0	0	210.183	730.514	940.697	0	0	210.183	730.514	940.697
1571	0	0	315.284	510.872	826.156	0	0	315.284	510.872	826.156
1572	0	0	0	0	0	0	0	0	0	0
1573	1547.21	1608.29	2885.81	2966.87	9008.18	1547.21	1608.29	2379.2	2966.87	8501.58
1574	510.872	525.468	408.697	785.229	2230.27	510.872	525.468	408.697	785.229	2230.27
1575	306.523	1760.32	0	1226.09	3292.94	306.523	1760.32	0	1226.09	3292.94
1576	0	0	0	1154.46	1154.46	0	0	0	1154.46	1154.46
1577	0	0	102.174	284.229	386.404	0	0	102.174	284.229	386.404
1578	0	0	0	0	0	0	0	0	0	0
1579	0	0	0	0	0	0	0	0	0	0
1580	0	306.523	817.394	826.853	1950.77	0	306.523	817.394	826.853	1950.77
1581	2679.89	2787.9	2621.11	1036.34	9125.24	2679.89	2787.9	2621.11	1036.34	9125.24
1582	0	0	0	102.174	102.174	0	0	0	102.174	102.174
1583	1226.09	1086.07	0	618.725	2930.89	1226.09	1086.07	0	618.725	2930.89
1584	2165.67	2910.51	2758.71	17995.4	25830.3	2165.67	2910.51	2758.71	17995.4	25830.3
1585	2787.9	4539.46	510.872	510.872	8349.1	2787.9	4539.46	510.872	510.872	8349.1
1586	0	0	525.468	0	525.468	0	0	525.468	0	525.468
1587	510.872	525.468	613.046	0	1649.39	510.872	525.468	613.046	0	1649.39
1588	0	0	0	0	0	0	0	0	0	0
1589	0	0	0	321.927	321.927	0	0	0	321.927	321.927
1590	1246.53	1050.94	0	715.22	3012.69	1246.53	1050.94	0	715.22	3012.69
1591	6699.72	5187.54	3400.94	4090.17	19378.4	6699.72	5187.54	3400.94	4090.17	19378.4
1592	510.872	510.872	510.872	0	1532.61	510.872	510.872	510.872	0	1532.61
1593	0	0	0	0	0	0	0	0	0	0
1594	510.872	510.872	510.872	0	1532.61	510.872	510.872	510.872	0	1532.61
1595	4116.17	4206.98	13306.1	16962.2	38591.4	4116.17	4206.98	13306.1	16962.2	38591.4
1596	0	0	102.174	0	102.174	0	0	102.174	0	102.174
1597	510.872	0	510.872	0	1021.74	510.872	0	510.872	0	1021.74
1598	0	0	1036.34	0	1036.34	0	0	1036.34	0	1036.34
1599	0	306.523	0	0	306.523	0	306.523	0	0	306.523
1600	525.468	306.523	306.523	0	1138.51	525.468	306.523	306.523	0	1138.51
1601	1021.74	1847.9	817.394	3409.86	7096.9	1021.74	1847.9	817.394	3409.86	7096.9
1602	621.807	3511.88	0	1071.76	5205.45	621.807	3511.88	0	306.523	4440.21
1603	3287.1	1950.07	1036.34	306.523	6580.04	3287.1	1950.07	1036.34	306.523	6580.04
1604	306.523	0	0	0	306.523	306.523	0	0	0	306.523
1605	0	817.394	0	912.257	1729.65	0	817.394	0	912.257	1729.65
1606	0	0	0	0	0	0	0	0	0	0
1607	0	0	510.872	505.642	1016.51	0	0	510.872	505.642	1016.51
1608	3071.72	4259.96	1772	1199.07	10302.8	3071.72	4259.96	1772	1199.07	10302.8
1609	0	306.523	0	0	306.523	0	306.523	0	0	306.523
1610	1231.93	0	3555.78	0	4787.71	1231.93	0	3555.78	0	4787.71
1611	0	0	0	0	0	0	0	0	0	0
1612	0	0	306.523	1333.22	1639.74	0	0	306.523	1333.22	1639.74
1613	510.872	315.284	0	510.872	1337.03	510.872	315.284	0	510.872	1337.03
1614	0	715.22	0	840.752	1555.97	0	715.22	0	840.752	1555.97
1615	1021.74	794.688	1132.68	1684.94	4634.06	1021.74	794.688	1132.68	1684.94	4634.06
1616	1021.74	0	0	715.22	1736.96	1021.74	0	0	715.22	1736.96
1617	46741.8	41165.6	31978.5	29879.3	149765	46741.8	41165.6	31978.5	29879.3	149765
1618	510.872	2066.84	3400.94	2476.08	8454.74	510.872	2066.84	3400.94	2476.08	8454.74
1619	0	510.872	1982.19	525.468	3018.53	0	510.872	1982.19	525.468	3018.53
1620	6778.54	6772.7	6165.5	7054.16	26770.9	6778.54	6772.7	6165.5	7054.16	26770.9
1621	0	0	0	0	0	0	0	0	0	0
1622	1351.61	831.991	1261.13	525.468	3970.2	1351.61	831.991	1261.13	525.468	3970.2
1623	0	0	0	0	0	0	0	0	0	0
1624	0	0	0	0	0	0	0	0	0	0
1625	0	0	306.523	306.523	613.046	0	0	306.523	306.523	613.046
1626	0	0	1147.28	1031.2	2178.48	0	0	1147.28	1031.2	2178.48
1627	0	621.807	0	0	621.807	0	621.807	0	0	621.807
1628	0	1036.34	1323.15	525.468	2884.95	0	1036.34	715.22	525.468	2277.03
1629	1547.21	1226.09	1955.91	1536.76	6265.97	1547.21	1226.09	1955.91	1536.76	6265.97
1630	0	0	1494.77	0	1494.77	0	0	1494.77	0	1494.77
1631	5990.34	6816.49	5756.8	3635.16	22198.8	5990.34	6816.49	5756.8	3635.16	22198.8
1632	0	0	0	0	0	0	0	0	0	0
1633	0	0	0	0	0	0	0	0	0	0
1634	0	0	306.523	0	306.523	0	0	306.523	0	306.523
1635	831.991	621.807	831.991	312.202	2597.99	831.991	621.807	831.991	312.202	2597.99
1636	0	306.523	0	0	306.523	0	306.523	0	0	306.523
1637	2154.42	2387.96	3677.83	6309.48	14529.7	2154.42	2387.96	3677.83	6309.48	14529.7
1638	0	0	510.872	1036.34	1547.21	0	0	510.872	1036.34	1547.21
1639	1203.39	0	0	707.908	1911.29	1203.39	0	0	707.908	1911.29
1640	0	0	0	0	0	0	0	0	0	0
1641	1030.5	0	0	0	1030.5	1030.5	0	0	0	1030.5
1642	5181.66	6670.52	4320.51	6086.8	22259.5	5181.66	6670.52	4320.51	6086.8	22259.5
1643	0	0	0	0	0	0	0	0	0	0
1644	2247.83	12307.2	27735.5	40056.6	82347.1	2247.83	12307.2	27735.5	40056.6	82347.1
1645	0	0	0	0	0	0	0	0	0	0
1646	0	0	0	0	0	0	0	0	0	0
1647	0	0	630.569	0	630.569	0	0	630.569	0	630.569
1648	0	0	0	715.22	715.22	0	0	0	715.22	715.22
1649	0	0	0	510.872	510.872	0	0	0	510.872	510.872
1650	0	0	0	0	0	0	0	0	0	0
1651	0	0	0	520.33	520.33	0	0	0	520.33	520.33
1652	7508.36	6291.02	10752.1	9197.85	33749.3	7508.36	6291.02	10752.1	9197.85	33749.3
1653	306.523	306.523	0	0	613.046	306.523	306.523	0	0	613.046
1654	823.229	1226.09	2247.83	1534.37	5831.52	823.229	1226.09	2247.83	1534.37	5831.52
1655	0	0	0	0	0	0	0	0	0	0
1656	0	0	0	0	0	0	0	0	0	0
1657	0	0	0	0	0	0	0	0	0	0
1658	0	408.697	0	1516.94	1925.64	0	408.697	0	1516.94	1925.64
1659	3830.08	2983.5	6308.75	10951.6	24073.9	3830.08	2983.5	6308.75	10951.6	24073.9
1660	0	0	0	0	0	0	0	0	0	0
1661	1450.88	0	0	0	1450.88	1450.88	0	0	0	1450.88
1662	0	0	0	0	0	0	0	0	0	0
1663	4320.51	6515.91	12812.7	20957.4	44606.5	4320.51	6515.91	12812.7	20957.4	44606.5
1664	20026.2	37125.3	42580.5	44772.2	144504	20026.2	37125.3	42580.5	44772.2	144504
1665	0	0	306.514	312.202	618.716	0	0	306.514	312.202	618.716
1666	1036.34	525.468	1036.34	204.349	2802.5	1036.34	525.468	1036.34	204.349	2802.5
1667	510.872	315.284	1036.34	1240.69	3103.18	510.872	315.284	1036.34	1240.69	3103.18
1668	0	0	0	0	0	0	0	0	0	0
1669	0	306.523	0	0	306.523	0	306.523	0	0	306.523
1670	0	0	0	0	0	0	0	0	0	0
1671	2656.53	3018.19	4297.27	12413.8	22385.7	2656.53	3018.19	4297.27	12413.8	22385.7
1672	306.523	473.028	1036.34	525.468	2341.36	306.523	473.028	1036.34	525.468	2341.36
1673	0	0	0	0	0	0	0	0	0	0
1674	0	0	0	0	0	0	0	0	0	0
1675	306.523	0	0	105.101	411.624	306.523	0	0	105.101	411.624
1676	0	0	0	0	0	0	0	0	0	0
1677	0	0	0	0	0	0	0	0	0	0
1678	1021.2	2172.15	1123.92	1129.6	5446.86	1021.2	2172.15	1123.92	1129.6	5446.86
1679	0	306.523	0	0	306.523	0	306.523	0	0	306.523
1680	3623.04	715.22	3692.87	2676.97	10708.1	3623.04	715.22	3692.87	2676.97	10708.1
1681	0	0	0	0	0	0	0	0	0	0
1682	715.22	0	715.22	832.532	2262.97	715.22	0	715.22	832.532	2262.97
1683	1036.34	1342.86	306.523	0	2685.72	1036.34	1342.86	306.523	0	2685.72
1684	1751.56	1985.06	1036.34	5323.1	10096.1	1751.56	1985.06	1036.34	5323.1	10096.1
1685	2656.53	8010.68	4522.72	5362.12	20552.1	2656.53	8010.68	4522.72	5362.12	20552.1
1686	715.22	510.872	0	0	1226.09	715.22	510.872	0	0	1226.09
1687	3304.61	4320.51	6699.72	5787.85	20112.7	3304.61	4320.51	6699.72	5787.85	20112.7
1688	1072.83	1021.74	2145.66	1848.61	6088.83	1072.83	1021.74	2145.66	1848.61	6088.83
1689	0	0	0	0	0	0	0	0	0	0
1690	2087.28	4160.07	1305.02	0	7552.37	2087.28	4160.07	831.991	0	7079.34
1691	0	0	0	0	0	0	0	0	0	0
1692	0	0	0	0	0	0	0	0	0	0
1693	9741.6	9630.78	14774.5	11884.3	46031.2	9741.6	9630.78	14774.5	11884.3	46031.2
1694	0	0	1941.31	510.872	2452.18	0	0	1941.31	510.872	2452.18
1695	510.872	1021.74	1226.09	1744.13	4502.83	510.872	1021.74	1226.09	1744.13	4502.83
1696	0	0	0	1343.67	1343.67	0	0	0	1343.67	1343.67
1697	2466.78	4556.99	5278.04	4492.42	16794.2	2466.78	4556.99	5278.04	4492.42	16794.2
1698	0	0	0	0	0	0	0	0	0	0
1699	831.991	1187.71	0	618.725	2638.42	831.991	1187.71	0	618.725	2638.42
1700	0	408.697	0	520.33	929.028	0	408.697	0	520.33	929.028
1701	1021.74	2072.68	0	1621.8	4716.22	1021.74	2072.68	0	1621.8	4716.22
1702	0	0	0	0	0	0	0	0	0	0
1703	1547.21	2577.72	1757.39	1461.73	7344.06	1547.21	2577.72	1757.39	1461.73	7344.06
1704	0	306.523	0	0	306.523	0	306.523	0	0	306.523
1705	715.22	0	940.009	525.468	2180.7	715.22	0	940.009	525.468	2180.7
1706	0	1246.53	1036.34	0	2282.87	0	1246.53	1036.34	0	2282.87
1707	0	306.523	306.523	525.468	1138.51	0	306.523	306.523	525.468	1138.51
1708	0	779.55	473.028	0	1252.58	0	779.55	473.028	0	1252.58
1709	0	0	0	0	0	0	0	0	0	0
1710	525.468	0	0	0	525.468	525.468	0	0	0	525.468
1711	0	0	510.872	0	510.872	0	0	510.872	0	510.872
1712	0	0	0	0	0	0	0	0	0	0
1713	0	0	0	0	0	0	0	0	0	0
1714	0	0	0	0	0	0	0	0	0	0
1715	0	306.523	306.523	312.202	925.248	0	306.523	306.523	312.202	925.248
1716	0	0	0	0	0	0	0	0	0	0
1717	283.817	2418.12	9411.4	4102.13	16215.5	283.817	2418.12	8938.38	4102.13	15742.4
1718	817.394	2154.42	306.523	0	3278.34	817.394	2154.42	306.523	0	3278.34
1719	0	817.394	0	0	817.394	0	817.394	0	0	817.394
1720	19675.9	40986	29890.6	26187.3	116740	19675.9	40986	29890.6	26187.3	116740
1721	0	0	0	0	0	0	0	0	0	0
1722	0	0	0	0	0	0	0	0	0	0
1723	0	473.028	0	0	473.028	0	473.028	0	0	473.028
1724	0	0	0	0	0	0	0	0	0	0
1725	0	715.22	306.523	0	1021.74	0	715.22	306.523	0	1021.74
1726	525.468	525.468	826.156	1251.09	3128.18	525.468	525.468	826.156	1251.09	3128.18
1727	0	510.872	0	715.22	1226.09	0	510.872	0	715.22	1226.09
1728	0	0	0	0	0	0	0	0	0	0
1729	2350.01	306.523	831.991	408.697	3897.22	2350.01	306.523	831.991	408.697	3897.22
1730	0	0	0	0	0	0	0	0	0	0
1731	1547.21	4886.86	10159.1	12702.6	29295.7	1547.21	4886.86	10159.1	12702.6	29295.7
1732	0	1021.74	831.991	1021.74	2875.48	0	1021.74	831.991	1021.74	2875.48
1733	0	0	0	0	0	0	519.633	0	1027.42	1547.06

## Sheet: payment data_ana
製薬会社	名目統合	件数	金額	year	USD	no1
Otsuka Pharmaceutical Co., Ltd.	speaking	1	30000	2016	275.229	1
Astellas Pharma Inc.	speaking	1	30000	2016	275.229	1
Daiichi Sankyo Company, Limited	writing	1	33411	2016	306.523	2
Chugai Pharmaceutical Co., Ltd.	other	1	57276	2016	525.468	2
Eisai Co., Ltd.	speaking	3	155918	2016	1430.44	3
TAIHO Phamaceutical Co., Ltd.	speaking	1	111370	2016	1021.74	3
AstraZeneca plc	speaking	1	55685	2016	510.872	3
Novartis Pharma K.K.	speaking	1	77959	2016	715.22	3
Chugai Pharmaceutical Co., Ltd.	speaking	6	481119	2016	4413.94	3
Chugai Pharmaceutical Co., Ltd.	other	1	114552	2016	1050.94	3
Kyowa Kirin Co.,Ltd.	speaking	1	55685	2016	510.872	3
Eisai Co., Ltd.	speaking	1	55685	2016	510.872	9
TAIHO Phamaceutical Co., Ltd.	speaking	1	33411	2016	306.523	11
Eisai Co., Ltd.	speaking	2	133644	2016	1226.09	12
Novartis Pharma K.K.	speaking	1	77959	2016	715.22	12
Daiichi Sankyo Company, Limited	speaking	1	33411	2016	306.523	12
Chugai Pharmaceutical Co., Ltd.	speaking	2	160374	2016	1471.32	12
TAIHO Phamaceutical Co., Ltd.	speaking	2	133644	2016	1226.09	13
Novartis Pharma K.K.	speaking	3	233877	2016	2145.66	13
Daiichi Sankyo Company, Limited	speaking	1	55685	2016	510.872	13
Takeda Pharmaceutical Company Limited	speaking	1	114552	2016	1050.94	13
Chugai Pharmaceutical Co., Ltd.	speaking	1	57276	2016	525.468	13
Chugai Pharmaceutical Co., Ltd.	other	2	80186	2016	735.651	13
TAIHO Phamaceutical Co., Ltd.	speaking	1	33411	2016	306.523	17
TEIJIN PHARMA LIMITED.	speaking	1	30000	2016	275.229	19
TAIHO Phamaceutical Co., Ltd.	speaking	1	11137	2016	102.174	24
Pfizer Japan Inc.	speaking	2	343658	2016	3152.83	27
AstraZeneca plc	speaking	1	33411	2016	306.523	27
Novartis Pharma K.K.	speaking	1	55685	2016	510.872	33
Chugai Pharmaceutical Co., Ltd.	speaking	1	57276	2016	525.468	33
TAIHO Phamaceutical Co., Ltd.	speaking	1	55685	2016	510.872	35
Chugai Pharmaceutical Co., Ltd.	speaking	1	57276	2016	525.468	35
Eisai Co., Ltd.	speaking	2	222740	2016	2043.49	36
Eisai Co., Ltd.	speaking	2	167055	2016	1532.61	36
Sanofi S.A.	speaking	1	100000	2016	917.431	36
Eisai Co., Ltd.	writing	1	55685	2016	510.872	36
Nippon Kayaku Co.,Ltd.	speaking	1	111370	2016	1021.74	36
Bayer Yakuhin, Ltd.	consulting	1	139213	2016	1277.18	36
Novartis Pharma K.K.	speaking	1	55685	2016	510.872	36
Takeda Pharmaceutical Company Limited	speaking	1	55685	2016	510.872	36
Chugai Pharmaceutical Co., Ltd.	speaking	3	343656	2016	3152.81	36
Chugai Pharmaceutical Co., Ltd.	other	1	57276	2016	525.468	36
AstraZeneca plc	speaking	1	111370	2016	1021.74	36
Bayer Yakuhin, Ltd.	consulting	1	33411	2016	306.523	36
Chugai Pharmaceutical Co., Ltd.	speaking	1	57276	2016	525.468	37
Eisai Co., Ltd.	speaking	3	167055	2016	1532.61	38
TAIHO Phamaceutical Co., Ltd.	speaking	1	55685	2016	510.872	38
Takeda Pharmaceutical Company Limited	speaking	1	57276	2016	525.468	38
Chugai Pharmaceutical Co., Ltd.	speaking	4	252015	2016	2312.06	38
Kyowa Kirin Co.,Ltd.	speaking	1	55685	2016	510.872	38
TAIHO Phamaceutical Co., Ltd.	speaking	1	55685	2016	510.872	39
Chugai Pharmaceutical Co., Ltd.	other	1	57276	2016	525.468	39
TAIHO Phamaceutical Co., Ltd.	speaking	1	55685	2016	510.872	40
Chugai Pharmaceutical Co., Ltd.	speaking	1	57276	2016	525.468	41
Eisai Co., Ltd.	writing	1	33411	2016	306.523	42
Chugai Pharmaceutical Co., Ltd.	speaking	1	57276	2016	525.468	42
Bristol Myers Squibb	speaking	1	66822	2016	613.046	45
Eisai Co., Ltd.	speaking	2	222740	2016	2043.49	45
TAIHO Phamaceutical Co., Ltd.	speaking	2	222740	2016	2043.49	45
Novartis Pharma K.K.	speaking	1	111370	2016	1021.74	45
Novartis Pharma K.K.	writing	1	33411	2016	306.523	45
Chugai Pharmaceutical Co., Ltd.	speaking	2	229104	2016	2101.87	45
Kyowa Kirin Co.,Ltd.	writing	4	445480	2016	4086.97	45
Novartis Pharma K.K.	speaking	1	33411	2016	306.523	46
Chugai Pharmaceutical Co., Ltd.	speaking	1	57276	2016	525.468	46
TAIHO Phamaceutical Co., Ltd.	speaking	1	77959	2016	715.22	48
EA Pharma Co.,Ltd.	speaking	1	72184	2016	662.239	48
Nippon Kayaku Co.,Ltd.	speaking	2	222740	2016	2043.49	48
Chugai Pharmaceutical Co., Ltd.	speaking	2	171828	2016	1576.4	48
TAIHO Phamaceutical Co., Ltd.	speaking	1	77959	2016	715.22	52
Nippon Kayaku Co.,Ltd.	speaking	1	55685	2016	510.872	52
AstraZeneca plc	consulting	1	111370	2016	1021.74	52
Novartis Pharma K.K.	speaking	2	155918	2016	1430.44	52
Novartis Pharma K.K.	writing	1	77959	2016	715.22	52
Chugai Pharmaceutical Co., Ltd.	speaking	4	297837	2016	2732.45	52
Novartis Pharma K.K.	speaking	1	33411	2016	306.523	57
Astellas Pharma Inc.	speaking	1	30000	2016	275.229	57
Pfizer Japan Inc.	speaking	1	57276	2016	525.468	60
TAIHO Phamaceutical Co., Ltd.	speaking	1	33411	2016	306.523	60
AstraZeneca plc	speaking	1	55685	2016	510.872	60
Chugai Pharmaceutical Co., Ltd.	speaking	1	80187	2016	735.661	60
Kyowa Kirin Co.,Ltd.	speaking	1	55685	2016	510.872	60
TAIHO Phamaceutical Co., Ltd.	speaking	1	77959	2016	715.22	61
Novartis Pharma K.K.	speaking	1	55685	2016	510.872	61
Kyowa Kirin Co.,Ltd.	speaking	1	55685	2016	510.872	61
TAIHO Phamaceutical Co., Ltd.	speaking	1	55685	2016	510.872	62
Pfizer Japan Inc.	speaking	1	57276	2016	525.468	66
Eisai Co., Ltd.	speaking	3	334110	2016	3065.23	66
TAIHO Phamaceutical Co., Ltd.	speaking	3	334110	2016	3065.23	66
AstraZeneca plc	speaking	1	222741	2016	2043.5	66
Novartis Pharma K.K.	speaking	1	111370	2016	1021.74	66
Chugai Pharmaceutical Co., Ltd.	speaking	3	343656	2016	3152.81	66
Eisai Co., Ltd.	speaking	1	33411	2016	306.523	67
KISSEI PHARMACEUTICAL CO., LTD.	speaking	2	111370	2016	1021.74	69
TAIHO Phamaceutical Co., Ltd.	speaking	1	55685	2016	510.872	69
Yakult Honsha Company, Limited	speaking	1	51561	2016	473.037	69
Torii Pharmaceutical Co., Ltd.	speaking	1	51130	2016	469.083	69
Otsuka Pharmaceutical Co., Ltd.	speaking	1	30000	2016	275.229	69
Kyowa Kirin Co.,Ltd.	consulting	1	77959	2016	715.22	69
Eisai Co., Ltd.	speaking	1	55685	2016	510.872	72
Eisai Co., Ltd.	speaking	1	33411	2016	306.523	72
TAIHO Phamaceutical Co., Ltd.	speaking	1	33411	2016	306.523	72
Chugai Pharmaceutical Co., Ltd.	speaking	1	22910	2016	210.183	72
Kyowa Kirin Co.,Ltd.	consulting	1	77959	2016	715.22	72
Pfizer Japan Inc.	speaking	1	114552	2016	1050.94	73
TAIHO Phamaceutical Co., Ltd.	speaking	2	155918	2016	1430.44	75
Kyowa Kirin Co.,Ltd.	speaking	1	55685	2016	510.872	75
Eisai Co., Ltd.	writing	1	33411	2016	306.523	77
Bristol Myers Squibb	speaking	1	55685	2016	510.872	80
Yakult Honsha Company, Limited	speaking	1	72185	2016	662.248	80
Eisai Co., Ltd.	speaking	1	33411	2016	306.523	80
Chugai Pharmaceutical Co., Ltd.	speaking	1	57276	2016	525.468	80
Chugai Pharmaceutical Co., Ltd.	other	1	57276	2016	525.468	80
Kyowa Kirin Co.,Ltd.	consulting	1	77959	2016	715.22	80
Eisai Co., Ltd.	speaking	1	55685	2016	510.872	81
Nippon Kayaku Co.,Ltd.	speaking	2	111370	2016	1021.74	83
Chugai Pharmaceutical Co., Ltd.	speaking	1	34366	2016	315.284	83
Kyowa Kirin Co.,Ltd.	speaking	1	55685	2016	510.872	83
Chugai Pharmaceutical Co., Ltd.	speaking	1	57276	2016	525.468	86
Kyowa Kirin Co.,Ltd.	speaking	1	55685	2016	510.872	86
Eisai Co., Ltd.	speaking	2	167055	2016	1532.61	87
Eisai Co., Ltd.	writing	1	33411	2016	306.523	87
Bristol Myers Squibb	speaking	1	66822	2016	613.046	88
Eisai Co., Ltd.	speaking	1	55685	2016	510.872	88
Chugai Pharmaceutical Co., Ltd.	speaking	1	57276	2016	525.468	88
Yakult Honsha Company, Limited	speaking	1	51561	2016	473.037	90
Nippon Kayaku Co.,Ltd.	speaking	1	111370	2016	1021.74	90
AstraZeneca plc	speaking	1	33411	2016	306.523	90
Chugai Pharmaceutical Co., Ltd.	speaking	2	137463	2016	1261.13	90
TAIHO Phamaceutical Co., Ltd.	speaking	1	33411	2016	306.523	92
Daiichi Sankyo Company, Limited	speaking	1	55685	2016	510.872	99
Eisai Co., Ltd.	speaking	1	55685	2016	510.872	101
Chugai Pharmaceutical Co., Ltd.	other	1	57276	2016	525.468	101
Pfizer Japan Inc.	speaking	2	229104	2016	2101.87	102
TAIHO Phamaceutical Co., Ltd.	speaking	2	189329	2016	1736.96	102
Nippon Kayaku Co.,Ltd.	speaking	1	77959	2016	715.22	102
AstraZeneca plc	speaking	1	111370	2016	1021.74	102
AstraZeneca plc	consulting	1	111370	2016	1021.74	102
AstraZeneca plc	consulting	1	111370	2016	1021.74	102
Novartis Pharma K.K.	speaking	2	167055	2016	1532.61	102
Takeda Pharmaceutical Company Limited	speaking	1	114552	2016	1050.94	102
Chugai Pharmaceutical Co., Ltd.	speaking	1	57276	2016	525.468	102
Kyowa Kirin Co.,Ltd.	speaking	1	55685	2016	510.872	102
Nippon Kayaku Co.,Ltd.	speaking	1	111370	2016	1021.74	105
Bayer Yakuhin, Ltd.	speaking	1	77959	2016	715.22	105
Pfizer Japan Inc.	speaking	2	91642	2016	840.752	112
Chugai Pharmaceutical Co., Ltd.	writing	1	57276	2016	525.468	114
TAIHO Phamaceutical Co., Ltd.	speaking	1	55685	2016	510.872	117
Novartis Pharma K.K.	speaking	2	133644	2016	1226.09	117
Astellas Pharma Inc.	speaking	1	50000	2016	458.716	117
AstraZeneca plc	speaking	1	55685	2016	510.872	122
ONO PHARMACEUTICAL CO., LTD	speaking	1	11137	2016	102.174	123
Chugai Pharmaceutical Co., Ltd.	speaking	1	57276	2016	525.468	123
AstraZeneca plc	speaking	1	33411	2016	306.523	126
TAIHO Phamaceutical Co., Ltd.	speaking	1	33411	2016	306.523	127
Chugai Pharmaceutical Co., Ltd.	speaking	1	57276	2016	525.468	127
TAIHO Phamaceutical Co., Ltd.	speaking	2	89096	2016	817.394	128
Eisai Co., Ltd.	speaking	1	55685	2016	510.872	128
Nippon Kayaku Co.,Ltd.	speaking	1	33411	2016	306.523	130
Novartis Pharma K.K.	speaking	1	70000	2016	642.202	133
AstraZeneca plc	speaking	1	77959	2016	715.22	135
Chugai Pharmaceutical Co., Ltd.	speaking	1	34366	2016	315.284	135
Chugai Pharmaceutical Co., Ltd.	speaking	1	57276	2016	525.468	137
TAIHO Phamaceutical Co., Ltd.	speaking	3	211603	2016	1941.31	138
Astellas Pharma Inc.	writing	1	50000	2016	458.716	138
AstraZeneca plc	speaking	1	111370	2016	1021.74	138
Novartis Pharma K.K.	speaking	1	77959	2016	715.22	138
Kyowa Kirin Co.,Ltd.	consulting	1	77959	2016	715.22	138
TAIHO Phamaceutical Co., Ltd.	speaking	1	77959	2016	715.22	139
Chugai Pharmaceutical Co., Ltd.	speaking	1	34366	2016	315.284	143
Chugai Pharmaceutical Co., Ltd.	speaking	2	49257	2016	451.899	147
Eisai Co., Ltd.	speaking	2	133644	2016	1226.09	148
AstraZeneca plc	speaking	1	55685	2016	510.872	148
Novartis Pharma K.K.	speaking	1	55685	2016	510.872	148
Chugai Pharmaceutical Co., Ltd.	speaking	1	80187	2016	735.661	148
TAIHO Phamaceutical Co., Ltd.	speaking	1	111370	2016	1021.74	149
Eisai Co., Ltd.	speaking	1	55685	2016	510.872	154
TAIHO Phamaceutical Co., Ltd.	speaking	2	89096	2016	817.394	155
Eisai Co., Ltd.	speaking	1	33411	2016	306.523	155
Nippon Kayaku Co.,Ltd.	speaking	1	33411	2016	306.523	156
Novartis Pharma K.K.	speaking	1	77959	2016	715.22	156
AstraZeneca plc	speaking	1	77959	2016	715.22	158
Novartis Pharma K.K.	speaking	1	77959	2016	715.22	159
TOYAMA CHEMICAL CO., LTD	speaking	1	111370	2016	1021.74	161
Pfizer Japan Inc.	writing	1	114552	2016	1050.94	164
TAIHO Phamaceutical Co., Ltd.	speaking	2	222740	2016	2043.49	164
Eisai Co., Ltd.	speaking	1	111370	2016	1021.74	164
Sanofi S.A.	speaking	1	100000	2016	917.431	164
Daiichi Sankyo Company, Limited	writing	1	27842	2016	255.431	164
Asahi Kasei Pharma Corporation	speaking	1	60140	2016	551.743	164
AstraZeneca plc	speaking	1	83528	2016	766.312	164
AstraZeneca plc	writing	1	27842	2016	255.431	164
Janssen Pharmaceutical K.K.	speaking	1	111370	2016	1021.74	164
Novartis Pharma K.K.	speaking	2	222740	2016	2043.49	164
Eisai Co., Ltd.	speaking	1	55685	2016	510.872	166
TORAY INDUSTRIES, INC.	speaking	1	77080	2016	707.156	167
AstraZeneca plc	speaking	1	33411	2016	306.523	167
Novartis Pharma K.K.	speaking	1	55685	2016	510.872	167
Chugai Pharmaceutical Co., Ltd.	speaking	5	400935	2016	3678.3	167
Eisai Co., Ltd.	speaking	1	33411	2016	306.523	168
Takeda Pharmaceutical Company Limited	speaking	1	57276	2016	525.468	168
Chugai Pharmaceutical Co., Ltd.	speaking	1	57276	2016	525.468	168
Eisai Co., Ltd.	writing	2	66822	2016	613.046	169
Eisai Co., Ltd.	speaking	1	33411	2016	306.523	169
Nippon Kayaku Co.,Ltd.	speaking	2	155918	2016	1430.44	170
Eisai Co., Ltd.	speaking	1	55685	2016	510.872	171
Nippon Kayaku Co.,Ltd.	speaking	1	55685	2016	510.872	171
Novartis Pharma K.K.	speaking	1	55685	2016	510.872	171
Takeda Pharmaceutical Company Limited	speaking	1	114552	2016	1050.94	171
Novartis Pharma K.K.	speaking	1	55685	2016	510.872	174
Chugai Pharmaceutical Co., Ltd.	speaking	1	57276	2016	525.468	174
Chugai Pharmaceutical Co., Ltd.	other	1	57276	2016	525.468	174
Kyowa Kirin Co.,Ltd.	speaking	1	55685	2016	510.872	174
TAIHO Phamaceutical Co., Ltd.	speaking	2	222740	2016	2043.49	176
Novartis Pharma K.K.	speaking	1	55685	2016	510.872	176
Chugai Pharmaceutical Co., Ltd.	speaking	3	252015	2016	2312.06	176
Chugai Pharmaceutical Co., Ltd.	other	1	57276	2016	525.468	176
Eisai Co., Ltd.	writing	1	33411	2016	306.523	179
Eisai Co., Ltd.	speaking	1	33411	2016	306.523	183
Chugai Pharmaceutical Co., Ltd.	speaking	1	22910	2016	210.183	186
TAIHO Phamaceutical Co., Ltd.	speaking	1	77959	2016	715.22	188
TAIHO Phamaceutical Co., Ltd.	writing	1	111370	2016	1021.74	189
Nippon Kayaku Co.,Ltd.	speaking	1	111370	2016	1021.74	189
Novartis Pharma K.K.	speaking	1	55685	2016	510.872	189
Daiichi Sankyo Company, Limited	speaking	1	77959	2016	715.22	189
Chugai Pharmaceutical Co., Ltd.	speaking	1	57276	2016	525.468	189
Chugai Pharmaceutical Co., Ltd.	other	1	57276	2016	525.468	190
Nippon Kayaku Co.,Ltd.	speaking	1	55685	2016	510.872	191
Chugai Pharmaceutical Co., Ltd.	other	1	57276	2016	525.468	192
Novartis Pharma K.K.	speaking	1	77959	2016	715.22	193
Chugai Pharmaceutical Co., Ltd.	speaking	1	114552	2016	1050.94	193
Chugai Pharmaceutical Co., Ltd.	other	2	171828	2016	1576.4	193
Kyowa Kirin Co.,Ltd.	consulting	1	77959	2016	715.22	193
Eisai Co., Ltd.	speaking	1	77959	2016	715.22	196
TAIHO Phamaceutical Co., Ltd.	speaking	1	55685	2016	510.872	196
AstraZeneca plc	speaking	1	77959	2016	715.22	196
Takeda Pharmaceutical Company Limited	speaking	1	34365	2016	315.275	196
Chugai Pharmaceutical Co., Ltd.	speaking	2	137463	2016	1261.13	196
Chugai Pharmaceutical Co., Ltd.	speaking	1	80187	2016	735.661	197
Novartis Pharma K.K.	speaking	1	55685	2016	510.872	200
Chugai Pharmaceutical Co., Ltd.	speaking	4	206194	2016	1891.69	200
Nippon Kayaku Co.,Ltd.	speaking	4	300699	2016	2758.71	201
Novartis Pharma K.K.	speaking	1	77959	2016	715.22	201
Daiichi Sankyo Company, Limited	speaking	1	77959	2016	715.22	201
Chugai Pharmaceutical Co., Ltd.	speaking	3	309291	2016	2837.53	201
Chugai Pharmaceutical Co., Ltd.	other	2	229104	2016	2101.87	201
Daiichi Sankyo Company, Limited	speaking	1	55685	2016	510.872	203
Chugai Pharmaceutical Co., Ltd.	speaking	1	114552	2016	1050.94	203
Kyowa Kirin Co.,Ltd.	speaking	1	55685	2016	510.872	203
Kyowa Kirin Co.,Ltd.	speaking	1	55685	2016	510.872	203
Kyowa Kirin Co.,Ltd.	speaking	1	55685	2016	510.872	205
AstraZeneca plc	speaking	1	55685	2016	510.872	211
Kyowa Kirin Co.,Ltd.	consulting	1	44548	2016	408.697	211
TAIHO Phamaceutical Co., Ltd.	speaking	1	55685	2016	510.872	212
Chugai Pharmaceutical Co., Ltd.	speaking	1	80187	2016	735.661	212
Chugai Pharmaceutical Co., Ltd.	other	1	57276	2016	525.468	212
Eisai Co., Ltd.	speaking	1	111370	2016	1021.74	213
Chugai Pharmaceutical Co., Ltd.	speaking	1	34366	2016	315.284	213
Chugai Pharmaceutical Co., Ltd.	other	1	57276	2016	525.468	213
Chugai Pharmaceutical Co., Ltd.	speaking	1	34366	2016	315.284	214
TAIHO Phamaceutical Co., Ltd.	speaking	1	33411	2016	306.523	217
AstraZeneca plc	speaking	1	22274	2016	204.349	217
TAIHO Phamaceutical Co., Ltd.	speaking	1	55685	2016	510.872	218
Eisai Co., Ltd.	speaking	1	33411	2016	306.523	218
Chugai Pharmaceutical Co., Ltd.	other	1	57276	2016	525.468	218
Novartis Pharma K.K.	speaking	1	33411	2016	306.523	220
Eisai Co., Ltd.	speaking	2	89096	2016	817.394	221
Daiichi Sankyo Company, Limited	speaking	1	22274	2016	204.349	221
Kyowa Kirin Co.,Ltd.	speaking	1	55685	2016	510.872	222
MOCHIDA PHARMACEUTICAL CO.,LTD	speaking	1	55685	2016	510.872	224
Daiichi Sankyo Company, Limited	speaking	1	33411	2016	306.523	224
Chugai Pharmaceutical Co., Ltd.	other	1	57276	2016	525.468	224
Eisai Co., Ltd.	speaking	3	245014	2016	2247.83	226
Takeda Pharmaceutical Company Limited	speaking	1	34365	2016	315.275	226
Chugai Pharmaceutical Co., Ltd.	speaking	2	160374	2016	1471.32	226
Eisai Co., Ltd.	writing	1	33411	2016	306.523	227
Eisai Co., Ltd.	speaking	1	55685	2016	510.872	229
Daiichi Sankyo Company, Limited	speaking	1	55685	2016	510.872	229
Chugai Pharmaceutical Co., Ltd.	speaking	1	57276	2016	525.468	229
Chugai Pharmaceutical Co., Ltd.	other	1	57276	2016	525.468	229
TAIHO Phamaceutical Co., Ltd.	speaking	1	33411	2016	306.523	230
Kyowa Kirin Co.,Ltd.	writing	1	22274	2016	204.349	231
Pfizer Japan Inc.	speaking	3	252015	2016	2312.06	232
Pfizer Japan Inc.	consulting	1	114552	2016	1050.94	232
Daiichi Sankyo Company, Limited	writing	1	167056	2016	1532.62	232
Eisai Co., Ltd.	speaking	1	111370	2016	1021.74	232
ONO PHARMACEUTICAL CO., LTD	speaking	1	33411	2016	306.523	232
Nippon Kayaku Co.,Ltd.	speaking	2	222740	2016	2043.49	232
AstraZeneca plc	speaking	6	946650	2016	8684.86	232
AstraZeneca plc	writing	1	167055	2016	1532.61	232
AstraZeneca plc	consulting	3	501168	2016	4597.87	232
Novartis Pharma K.K.	speaking	7	835276	2016	7663.08	232
Daiichi Sankyo Company, Limited	speaking	4	612538	2016	5619.61	232
Takeda Pharmaceutical Company Limited	speaking	5	792322	2016	7269.01	232
Chugai Pharmaceutical Co., Ltd.	speaking	8	916416	2016	8407.49	232
Chugai Pharmaceutical Co., Ltd.	writing	1	114552	2016	1050.94	232
Tsumura & Co.	speaking	1	111370	2016	1021.74	234
TAIHO Phamaceutical Co., Ltd.	speaking	1	111370	2016	1021.74	234
Nippon Kayaku Co.,Ltd.	speaking	3	222740	2016	2043.49	234
Nippon Kayaku Co.,Ltd.	writing	1	111370	2016	1021.74	234
Bayer Yakuhin, Ltd.	speaking	1	55685	2016	510.872	234
Chugai Pharmaceutical Co., Ltd.	speaking	2	229104	2016	2101.87	234
Chugai Pharmaceutical Co., Ltd.	other	2	229104	2016	2101.87	234
TAIHO Phamaceutical Co., Ltd.	speaking	1	33411	2016	306.523	235
Eisai Co., Ltd.	speaking	1	77959	2016	715.22	237
HISAMITSU PHARMACEUTICAL CO.,INC.	speaking	1	55685	2016	510.872	238
AstraZeneca plc	speaking	1	55685	2016	510.872	238
Chugai Pharmaceutical Co., Ltd.	speaking	2	137463	2016	1261.13	238
Pfizer Japan Inc.	speaking	4	458208	2016	4203.74	239
Pfizer Japan Inc.	consulting	1	80187	2016	735.661	239
Eisai Co., Ltd.	writing	4	700000	2016	6422.02	239
Daiichi Sankyo Company, Limited	consulting	10	396667	2016	3639.15	239
Eisai Co., Ltd.	speaking	3	240000	2016	2201.83	239
TAIHO Phamaceutical Co., Ltd.	speaking	1	77959	2016	715.22	239
Eli Lilly Japan K.K.	consulting	1	40000	2016	366.972	239
Astellas Pharma Inc.	consulting	1	89790	2016	823.761	239
AstraZeneca plc	speaking	6	355685	2016	3263.17	239
AstraZeneca plc	writing	1	50000	2016	458.716	239
AstraZeneca plc	writing	1	100000	2016	917.431	239
AstraZeneca plc	consulting	5	400000	2016	3669.72	239
Novartis Pharma K.K.	speaking	6	360000	2016	3302.75	239
Novartis Pharma K.K.	writing	2	73979	2016	678.706	239
Daiichi Sankyo Company, Limited	speaking	2	200000	2016	1834.86	239
Chugai Pharmaceutical Co., Ltd.	speaking	19	1029999	2016	9449.53	239
Chugai Pharmaceutical Co., Ltd.	writing	1	80000	2016	733.945	239
Chugai Pharmaceutical Co., Ltd.	other	1	60000	2016	550.459	239
Kyowa Kirin Co.,Ltd.	speaking	1	55685	2016	510.872	239
Kyowa Kirin Co.,Ltd.	writing	1	77959	2016	715.22	239
Kyowa Kirin Co.,Ltd.	consulting	1	260000	2016	2385.32	239
Merck KGaA	speaking	1	77959	2016	715.22	240
Eisai Co., Ltd.	speaking	1	33411	2016	306.523	240
Chugai Pharmaceutical Co., Ltd.	speaking	1	57276	2016	525.468	240
Kyowa Kirin Co.,Ltd.	consulting	1	77959	2016	715.22	240
Pfizer Japan Inc.	speaking	1	114552	2016	1050.94	242
AstraZeneca plc	speaking	1	11137	2016	102.174	242
TAIHO Phamaceutical Co., Ltd.	speaking	3	233877	2016	2145.66	243
Eisai Co., Ltd.	speaking	2	111370	2016	1021.74	243
Nippon Kayaku Co.,Ltd.	speaking	1	111370	2016	1021.74	243
Chugai Pharmaceutical Co., Ltd.	speaking	3	274926	2016	2522.26	243
Kyowa Kirin Co.,Ltd.	speaking	1	33411	2016	306.523	243
Kyowa Kirin Co.,Ltd.	consulting	1	77959	2016	715.22	243
AstraZeneca plc	speaking	1	77959	2016	715.22	248
Chugai Pharmaceutical Co., Ltd.	speaking	1	57276	2016	525.468	248
Eisai Co., Ltd.	speaking	1	33411	2016	306.523	251
AstraZeneca plc	speaking	1	77959	2016	715.22	251
Bayer Yakuhin, Ltd.	speaking	1	77959	2016	715.22	251
ONO PHARMACEUTICAL CO., LTD	speaking	1	33411	2016	306.523	252
Novartis Pharma K.K.	speaking	1	77959	2016	715.22	252
Chugai Pharmaceutical Co., Ltd.	speaking	1	34366	2016	315.284	252
Kyowa Kirin Co.,Ltd.	speaking	1	55685	2016	510.872	252
Eisai Co., Ltd.	speaking	2	111370	2016	1021.74	255
TAIHO Phamaceutical Co., Ltd.	speaking	2	111370	2016	1021.74	255
Eisai Co., Ltd.	speaking	3	167055	2016	1532.61	257
TAIHO Phamaceutical Co., Ltd.	speaking	1	55685	2016	510.872	257
Chugai Pharmaceutical Co., Ltd.	speaking	4	206194	2016	1891.69	257
Daiichi Sankyo Company, Limited	speaking	1	77959	2016	715.22	258
Pfizer Japan Inc.	speaking	5	469665	2016	4308.85	259
Eisai Co., Ltd.	speaking	2	66822	2016	613.046	260
Tsumura & Co.	speaking	1	55685	2016	510.872	260
Kyowa Kirin Co.,Ltd.	speaking	1	77959	2016	715.22	260
Novartis Pharma K.K.	speaking	1	55685	2016	510.872	261
Kyowa Kirin Co.,Ltd.	consulting	1	77959	2016	715.22	261
Eisai Co., Ltd.	speaking	1	55685	2016	510.872	263
Eisai Co., Ltd.	speaking	1	33411	2016	306.523	264
Novartis Pharma K.K.	speaking	1	33411	2016	306.523	266
Takeda Pharmaceutical Company Limited	speaking	1	34365	2016	315.275	266
Chugai Pharmaceutical Co., Ltd.	speaking	4	206194	2016	1891.69	266
Kyowa Kirin Co.,Ltd.	speaking	1	55685	2016	510.872	266
Chugai Pharmaceutical Co., Ltd.	writing	1	57276	2016	525.468	270
AstraZeneca plc	speaking	1	33411	2016	306.523	271
Sumitomo Dainippon Pharma Co., Ltd.	speaking	1	55685	2016	510.872	275
Astellas Pharma Inc.	writing	1	100000	2016	917.431	275
TEIJIN PHARMA LIMITED.	speaking	1	100000	2016	917.431	275
Asahi Kasei Pharma Corporation	speaking	3	256151	2016	2350.01	275
Merck Sharp & Dohme	speaking	1	111370	2016	1021.74	275
Takeda Pharmaceutical Company Limited	speaking	1	114552	2016	1050.94	275
Chugai Pharmaceutical Co., Ltd.	speaking	3	309291	2016	2837.53	275
Astellas Pharma Inc.	speaking	3	250000	2016	2293.58	275
Kyowa Kirin Co.,Ltd.	speaking	1	55685	2016	510.872	276
Eisai Co., Ltd.	speaking	4	200466	2016	1839.14	279
TAIHO Phamaceutical Co., Ltd.	speaking	1	55685	2016	510.872	279
Takeda Pharmaceutical Company Limited	speaking	1	57276	2016	525.468	279
Chugai Pharmaceutical Co., Ltd.	speaking	2	91642	2016	840.752	279
Novartis Pharma K.K.	speaking	1	77959	2016	715.22	280
Chugai Pharmaceutical Co., Ltd.	speaking	1	57276	2016	525.468	280
Chugai Pharmaceutical Co., Ltd.	other	1	57276	2016	525.468	282
Eisai Co., Ltd.	speaking	1	22274	2016	204.349	283
TAIHO Phamaceutical Co., Ltd.	speaking	1	55685	2016	510.872	284
Chugai Pharmaceutical Co., Ltd.	speaking	1	57276	2016	525.468	286
Chugai Pharmaceutical Co., Ltd.	other	1	57276	2016	525.468	286
Kyowa Kirin Co.,Ltd.	writing	1	33411	2016	306.523	289
Eisai Co., Ltd.	speaking	1	33411	2016	306.523	290
TAIHO Phamaceutical Co., Ltd.	speaking	1	77959	2016	715.22	294
Novartis Pharma K.K.	speaking	1	77959	2016	715.22	294
TAIHO Phamaceutical Co., Ltd.	speaking	4	412069	2016	3780.45	295
Eisai Co., Ltd.	speaking	1	55685	2016	510.872	295
Takeda Pharmaceutical Company Limited	speaking	1	57276	2016	525.468	295
Chugai Pharmaceutical Co., Ltd.	speaking	1	114552	2016	1050.94	295
Eisai Co., Ltd.	speaking	1	55685	2016	510.872	296
Chugai Pharmaceutical Co., Ltd.	speaking	1	57276	2016	525.468	296
Chugai Pharmaceutical Co., Ltd.	other	1	57276	2016	525.468	297
Eisai Co., Ltd.	speaking	1	33411	2016	306.523	298
TAIHO Phamaceutical Co., Ltd.	speaking	1	55685	2016	510.872	300
Daiichi Sankyo Company, Limited	speaking	1	33411	2016	306.523	300
Chugai Pharmaceutical Co., Ltd.	speaking	1	57276	2016	525.468	300
Chugai Pharmaceutical Co., Ltd.	other	2	114552	2016	1050.94	300
Kyowa Kirin Co.,Ltd.	speaking	1	33411	2016	306.523	300
TAIHO Phamaceutical Co., Ltd.	speaking	2	77959	2016	715.22	301
Eli Lilly Japan K.K.	speaking	1	55685	2016	510.872	301
Eisai Co., Ltd.	speaking	1	55685	2016	510.872	302
Eisai Co., Ltd.	speaking	1	77959	2016	715.22	303
Sanofi S.A.	speaking	1	50000	2016	458.716	303
AstraZeneca plc	speaking	1	77959	2016	715.22	303
Novartis Pharma K.K.	speaking	4	311836	2016	2860.88	303
Daiichi Sankyo Company, Limited	speaking	2	133644	2016	1226.09	303
Takeda Pharmaceutical Company Limited	speaking	2	137463	2016	1261.13	303
Chugai Pharmaceutical Co., Ltd.	speaking	1	57276	2016	525.468	303
Chugai Pharmaceutical Co., Ltd.	speaking	1	80187	2016	735.661	303
Kyowa Kirin Co.,Ltd.	speaking	2	167055	2016	1532.61	303
Kyowa Kirin Co.,Ltd.	consulting	1	77959	2016	715.22	303
Nippon Kayaku Co.,Ltd.	speaking	1	55685	2016	510.872	304
Bayer Yakuhin, Ltd.	speaking	4	322973	2016	2963.06	304
Bayer Yakuhin, Ltd.	writing	2	222740	2016	2043.49	304
Bayer Yakuhin, Ltd.	consulting	1	55685	2016	510.872	304
Bayer Yakuhin, Ltd.	consulting	1	111370	2016	1021.74	304
Daiichi Sankyo Company, Limited	speaking	1	77959	2016	715.22	304
Chugai Pharmaceutical Co., Ltd.	speaking	1	57276	2016	525.468	305
Eisai Co., Ltd.	speaking	1	33411	2016	306.523	306
TAIHO Phamaceutical Co., Ltd.	speaking	1	77959	2016	715.22	308
Novartis Pharma K.K.	speaking	1	55685	2016	510.872	310
Novartis Pharma K.K.	speaking	1	55685	2016	510.872	311
Chugai Pharmaceutical Co., Ltd.	speaking	4	194738	2016	1786.59	311
Eisai Co., Ltd.	speaking	2	66822	2016	613.046	312
Chugai Pharmaceutical Co., Ltd.	speaking	1	34366	2016	315.284	312
Chugai Pharmaceutical Co., Ltd.	other	1	57276	2016	525.468	312
Kyowa Kirin Co.,Ltd.	consulting	1	77959	2016	715.22	312
Pfizer Japan Inc.	speaking	1	80187	2016	735.661	314
Eisai Co., Ltd.	speaking	2	89096	2016	817.394	314
MOCHIDA PHARMACEUTICAL CO.,LTD	speaking	1	55685	2016	510.872	314
Daiichi Sankyo Company, Limited	speaking	1	111370	2016	1021.74	314
Chugai Pharmaceutical Co., Ltd.	other	1	57276	2016	525.468	314
TAIHO Phamaceutical Co., Ltd.	speaking	3	167055	2016	1532.61	315
Eisai Co., Ltd.	speaking	1	55685	2016	510.872	315
AstraZeneca plc	speaking	2	89096	2016	817.394	315
Takeda Pharmaceutical Company Limited	speaking	1	114552	2016	1050.94	315
Chugai Pharmaceutical Co., Ltd.	speaking	5	309291	2016	2837.53	315
Kyowa Kirin Co.,Ltd.	consulting	1	77959	2016	715.22	315
Eisai Co., Ltd.	speaking	1	33411	2016	306.523	317
TAIHO Phamaceutical Co., Ltd.	speaking	1	33411	2016	306.523	317
Eisai Co., Ltd.	speaking	1	77959	2016	715.22	319
AstraZeneca plc	speaking	1	33411	2016	306.523	319
Eisai Co., Ltd.	speaking	1	55685	2016	510.872	322
Eisai Co., Ltd.	speaking	1	55685	2016	510.872	323
TAIHO Phamaceutical Co., Ltd.	speaking	1	33411	2016	306.523	323
Novartis Pharma K.K.	speaking	1	55685	2016	510.872	323
Chugai Pharmaceutical Co., Ltd.	speaking	1	114552	2016	1050.94	323
Yakult Honsha Company, Limited	consulting	3	7042241	2016	64607.7	324
Chugai Pharmaceutical Co., Ltd.	other	12	7581600	2016	69556	324
Eisai Co., Ltd.	speaking	2	44548	2016	408.697	325
Novartis Pharma K.K.	speaking	1	77959	2016	715.22	326
Chugai Pharmaceutical Co., Ltd.	speaking	2	91642	2016	840.752	326
Eisai Co., Ltd.	speaking	2	44548	2016	408.697	327
Chugai Pharmaceutical Co., Ltd.	speaking	1	57276	2016	525.468	327
Kyowa Kirin Co.,Ltd.	speaking	1	55685	2016	510.872	327
TAIHO Phamaceutical Co., Ltd.	speaking	1	33411	2016	306.523	329
Yakult Honsha Company, Limited	speaking	1	30937	2016	283.826	330
Bristol Myers Squibb	speaking	1	55685	2016	510.872	331
Merck Sharp & Dohme	speaking	1	55685	2016	510.872	331
Novartis Pharma K.K.	speaking	1	77959	2016	715.22	331
Chugai Pharmaceutical Co., Ltd.	other	1	57276	2016	525.468	331
Eli Lilly Japan K.K.	speaking	1	77959	2016	715.22	332
Chugai Pharmaceutical Co., Ltd.	speaking	1	114552	2016	1050.94	332
Kyowa Kirin Co.,Ltd.	writing	1	89096	2016	817.394	332
Chugai Pharmaceutical Co., Ltd.	other	1	57276	2016	525.468	334
Chugai Pharmaceutical Co., Ltd.	speaking	1	57276	2016	525.468	338
TAIHO Phamaceutical Co., Ltd.	speaking	1	55685	2016	510.872	341
Eisai Co., Ltd.	speaking	1	33411	2016	306.523	341
Chugai Pharmaceutical Co., Ltd.	other	1	57276	2016	525.468	341
Eisai Co., Ltd.	speaking	1	33411	2016	306.523	342
Chugai Pharmaceutical Co., Ltd.	speaking	1	34366	2016	315.284	342
Eisai Co., Ltd.	speaking	1	55685	2016	510.872	344
Novartis Pharma K.K.	speaking	1	55685	2016	510.872	344
Takeda Pharmaceutical Company Limited	speaking	1	57276	2016	525.468	344
Chugai Pharmaceutical Co., Ltd.	speaking	1	57276	2016	525.468	344
Takeda Pharmaceutical Company Limited	speaking	2	68730	2016	630.55	345
Eisai Co., Ltd.	speaking	4	245014	2016	2247.83	346
TAIHO Phamaceutical Co., Ltd.	speaking	3	211603	2016	1941.31	346
Eisai Co., Ltd.	writing	2	111370	2016	1021.74	346
AstraZeneca plc	speaking	2	111370	2016	1021.74	346
Takeda Pharmaceutical Company Limited	speaking	2	114552	2016	1050.94	346
Chugai Pharmaceutical Co., Ltd.	speaking	5	366567	2016	3363	346
Chugai Pharmaceutical Co., Ltd.	other	2	171828	2016	1576.4	346
Chugai Pharmaceutical Co., Ltd.	other	1	57276	2016	525.468	346
Kyowa Kirin Co.,Ltd.	consulting	2	189329	2016	1736.96	346
TAIHO Phamaceutical Co., Ltd.	speaking	1	55685	2016	510.872	347
Eisai Co., Ltd.	speaking	1	33411	2016	306.523	348
TAIHO Phamaceutical Co., Ltd.	speaking	1	33411	2016	306.523	348
Novartis Pharma K.K.	speaking	1	77959	2016	715.22	348
Chugai Pharmaceutical Co., Ltd.	speaking	2	91642	2016	840.752	348
Eisai Co., Ltd.	speaking	2	66822	2016	613.046	350
MOCHIDA PHARMACEUTICAL CO.,LTD	speaking	1	77959	2016	715.22	350
AstraZeneca plc	speaking	2	167055	2016	1532.61	350
Novartis Pharma K.K.	speaking	2	222740	2016	2043.49	350
Chugai Pharmaceutical Co., Ltd.	speaking	1	114552	2016	1050.94	350
Eisai Co., Ltd.	speaking	1	55685	2016	510.872	351
Novartis Pharma K.K.	speaking	1	55685	2016	510.872	351
Daiichi Sankyo Company, Limited	speaking	1	55685	2016	510.872	351
Chugai Pharmaceutical Co., Ltd.	speaking	1	45821	2016	420.376	351
Chugai Pharmaceutical Co., Ltd.	speaking	2	160374	2016	1471.32	351
Chugai Pharmaceutical Co., Ltd.	writing	1	57276	2016	525.468	351
Kyowa Kirin Co.,Ltd.	speaking	1	55685	2016	510.872	351
Kyowa Kirin Co.,Ltd.	speaking	1	55685	2016	510.872	351
Kyowa Kirin Co.,Ltd.	consulting	1	77959	2016	715.22	351
Eisai Co., Ltd.	speaking	2	111370	2016	1021.74	354
Eisai Co., Ltd.	speaking	1	22274	2016	204.349	356
Chugai Pharmaceutical Co., Ltd.	speaking	1	34366	2016	315.284	356
TAIHO Phamaceutical Co., Ltd.	speaking	1	77959	2016	715.22	358
Eisai Co., Ltd.	speaking	1	55685	2016	510.872	358
AstraZeneca plc	speaking	2	133654	2016	1226.18	358
AstraZeneca plc	consulting	1	111370	2016	1021.74	358
Novartis Pharma K.K.	speaking	2	189329	2016	1736.96	358
Takeda Pharmaceutical Company Limited	speaking	1	57276	2016	525.468	358
Chugai Pharmaceutical Co., Ltd.	speaking	1	57276	2016	525.468	358
Kyowa Kirin Co.,Ltd.	consulting	1	77959	2016	715.22	358
Eisai Co., Ltd.	speaking	2	66822	2016	613.046	361
Daiichi Sankyo Company, Limited	speaking	1	55685	2016	510.872	361
Chugai Pharmaceutical Co., Ltd.	speaking	1	34366	2016	315.284	364
Eisai Co., Ltd.	speaking	1	55685	2016	510.872	365
Nippon Kayaku Co.,Ltd.	speaking	1	33411	2016	306.523	365
Novartis Pharma K.K.	speaking	2	133644	2016	1226.09	365
Chugai Pharmaceutical Co., Ltd.	speaking	2	114553	2016	1050.94	365
Kyowa Kirin Co.,Ltd.	consulting	1	77959	2016	715.22	365
Eisai Co., Ltd.	speaking	2	89096	2016	817.394	366
TAIHO Phamaceutical Co., Ltd.	speaking	1	55685	2016	510.872	366
AstraZeneca plc	speaking	2	189329	2016	1736.96	367
Chugai Pharmaceutical Co., Ltd.	speaking	1	34366	2016	315.284	367
Chugai Pharmaceutical Co., Ltd.	other	1	57276	2016	525.468	367
Kyowa Kirin Co.,Ltd.	consulting	1	77959	2016	715.22	367
Astellas Pharma Inc.	speaking	1	50000	2016	458.716	367
AstraZeneca plc	speaking	1	33411	2016	306.523	368
Eisai Co., Ltd.	speaking	1	55685	2016	510.872	371
TAIHO Phamaceutical Co., Ltd.	speaking	1	55685	2016	510.872	371
Chugai Pharmaceutical Co., Ltd.	speaking	1	57276	2016	525.468	371
Chugai Pharmaceutical Co., Ltd.	other	1	57276	2016	525.468	371
Kyowa Kirin Co.,Ltd.	speaking	1	55685	2016	510.872	371
Maruho Co.,Ltd.	consulting	1	103120	2016	946.055	371
Novartis Pharma K.K.	speaking	1	55685	2016	510.872	372
Chugai Pharmaceutical Co., Ltd.	speaking	2	91642	2016	840.752	372
Kyowa Kirin Co.,Ltd.	speaking	1	55685	2016	510.872	372
Takeda Pharmaceutical Company Limited	speaking	1	34365	2016	315.275	374
ONO PHARMACEUTICAL CO., LTD	consulting	1	44548	2016	408.697	376
AstraZeneca plc	speaking	5	417637	2016	3831.53	376
AstraZeneca plc	consulting	1	111370	2016	1021.74	376
Eisai Co., Ltd.	speaking	6	579124	2016	5313.06	379
Novartis Pharma K.K.	speaking	1	33411	2016	306.523	379
Chugai Pharmaceutical Co., Ltd.	speaking	2	171828	2016	1576.4	379
Eisai Co., Ltd.	speaking	1	33411	2016	306.523	386
Eisai Co., Ltd.	speaking	5	434343	2016	3984.8	387
TAIHO Phamaceutical Co., Ltd.	speaking	3	233877	2016	2145.66	387
ONO PHARMACEUTICAL CO., LTD	consulting	1	33411	2016	306.523	387
ONO PHARMACEUTICAL CO., LTD	speaking	1	89096	2016	817.394	387
Eisai Co., Ltd.	consulting	1	55685	2016	510.872	387
AstraZeneca plc	speaking	2	89096	2016	817.394	387
Chugai Pharmaceutical Co., Ltd.	speaking	8	572760	2016	5254.68	387
Chugai Pharmaceutical Co., Ltd.	writing	1	34366	2016	315.284	387
Chugai Pharmaceutical Co., Ltd.	other	1	68731	2016	630.56	387
Kyowa Kirin Co.,Ltd.	speaking	7	478891	2016	4393.5	387
Kyowa Kirin Co.,Ltd.	consulting	1	55685	2016	510.872	387
Eisai Co., Ltd.	speaking	1	33411	2016	306.523	388
Novartis Pharma K.K.	speaking	1	55685	2016	510.872	389
TAIHO Phamaceutical Co., Ltd.	speaking	1	55685	2016	510.872	390
Eisai Co., Ltd.	speaking	1	33411	2016	306.523	390
Chugai Pharmaceutical Co., Ltd.	other	1	57276	2016	525.468	390
TAIHO Phamaceutical Co., Ltd.	speaking	2	189329	2016	1736.96	394
Daiichi Sankyo Company, Limited	speaking	1	38979	2016	357.606	394
Eisai Co., Ltd.	speaking	1	55685	2016	510.872	395
Novartis Pharma K.K.	speaking	1	55685	2016	510.872	395
Chugai Pharmaceutical Co., Ltd.	speaking	1	57276	2016	525.468	395
Chugai Pharmaceutical Co., Ltd.	other	1	57276	2016	525.468	395
Eisai Co., Ltd.	speaking	1	55685	2016	510.872	397
Pfizer Japan Inc.	speaking	1	114552	2016	1050.94	398
Pfizer Japan Inc.	consulting	1	171829	2016	1576.41	398
Eisai Co., Ltd.	speaking	1	167056	2016	1532.62	398
Daiichi Sankyo Company, Limited	consulting	3	165660	2016	1519.82	398
TAIHO Phamaceutical Co., Ltd.	speaking	1	111370	2016	1021.74	398
TAIHO Phamaceutical Co., Ltd.	consulting	1	75732	2016	694.789	398
Eli Lilly Japan K.K.	consulting	1	55685	2016	510.872	398
Merck Sharp & Dohme	speaking	1	210000	2016	1926.61	398
Merck Sharp & Dohme	consulting	1	334112	2016	3065.25	398
Merck Sharp & Dohme	writing	1	52901	2016	485.33	398
AstraZeneca plc	speaking	4	445480	2016	4086.97	398
AstraZeneca plc	writing	1	111370	2016	1021.74	398
Novartis Pharma K.K.	speaking	1	111370	2016	1021.74	398
Daiichi Sankyo Company, Limited	speaking	1	167056	2016	1532.62	398
Takeda Pharmaceutical Company Limited	speaking	3	286380	2016	2627.34	398
Takeda Pharmaceutical Company Limited	writing	1	33411	2016	306.523	398
Chugai Pharmaceutical Co., Ltd.	speaking	2	229104	2016	2101.87	398
Chugai Pharmaceutical Co., Ltd.	writing	1	114552	2016	1050.94	398
Kyowa Kirin Co.,Ltd.	writing	1	111370	2016	1021.74	398
Kyowa Kirin Co.,Ltd.	consulting	2	111370	2016	1021.74	398
Chugai Pharmaceutical Co., Ltd.	speaking	2	68732	2016	630.569	399
Chugai Pharmaceutical Co., Ltd.	other	1	57276	2016	525.468	399
Kyowa Kirin Co.,Ltd.	consulting	1	77959	2016	715.22	399
Pfizer Japan Inc.	speaking	1	80187	2016	735.661	401
TAIHO Phamaceutical Co., Ltd.	speaking	1	111370	2016	1021.74	401
MOCHIDA PHARMACEUTICAL CO.,LTD	speaking	1	55685	2016	510.872	401
AstraZeneca plc	speaking	2	167055	2016	1532.61	401
Novartis Pharma K.K.	speaking	1	111370	2016	1021.74	401
Takeda Pharmaceutical Company Limited	speaking	1	34365	2016	315.275	401
Chugai Pharmaceutical Co., Ltd.	speaking	3	286380	2016	2627.34	401
Eisai Co., Ltd.	speaking	1	33411	2016	306.523	402
Novartis Pharma K.K.	speaking	1	55685	2016	510.872	402
Bayer Yakuhin, Ltd.	speaking	1	33411	2016	306.523	404
Chugai Pharmaceutical Co., Ltd.	speaking	1	57276	2016	525.468	405
Kyowa Kirin Co.,Ltd.	consulting	1	77959	2016	715.22	405
Eisai Co., Ltd.	writing	1	33411	2016	306.523	406
AstraZeneca plc	speaking	1	77959	2016	715.22	407
Bayer Yakuhin, Ltd.	speaking	2	111370	2016	1021.74	407
Bayer Yakuhin, Ltd.	writing	1	66822	2016	613.046	407
Daiichi Sankyo Company, Limited	speaking	1	77959	2016	715.22	407
TAIHO Phamaceutical Co., Ltd.	speaking	1	33411	2016	306.523	410
Kyowa Kirin Co.,Ltd.	consulting	1	77959	2016	715.22	410
TAIHO Phamaceutical Co., Ltd.	speaking	2	55685	2016	510.872	411
AstraZeneca plc	speaking	2	66822	2016	613.046	411
Eisai Co., Ltd.	speaking	2	222740	2016	2043.49	412
Sanofi S.A.	speaking	1	100000	2016	917.431	412
Sanofi S.A.	speaking	1	100000	2016	917.431	412
AstraZeneca plc	speaking	1	77959	2016	715.22	412
Novartis Pharma K.K.	speaking	1	167056	2016	1532.62	412
Daiichi Sankyo Company, Limited	speaking	1	111370	2016	1021.74	412
Takeda Pharmaceutical Company Limited	speaking	1	57276	2016	525.468	412
Chugai Pharmaceutical Co., Ltd.	speaking	4	458208	2016	4203.74	412
Chugai Pharmaceutical Co., Ltd.	speaking	1	34366	2016	315.284	413
Pfizer Japan Inc.	speaking	1	114552	2016	1050.94	415
Pfizer Japan Inc.	consulting	1	80187	2016	735.661	415
TAIHO Phamaceutical Co., Ltd.	speaking	10	1113700	2016	10217.4	415
Daiichi Sankyo Company, Limited	consulting	2	155267	2016	1424.47	415
Eisai Co., Ltd.	speaking	1	111370	2016	1021.74	415
Nippon Kayaku Co.,Ltd.	speaking	1	111370	2016	1021.74	415
Nippon Kayaku Co.,Ltd.	writing	1	111370	2016	1021.74	415
Nippon Kayaku Co.,Ltd.	consulting	1	165315	2016	1516.65	415
AstraZeneca plc	speaking	2	222740	2016	2043.49	415
AstraZeneca plc	consulting	1	111370	2016	1021.74	415
Novartis Pharma K.K.	speaking	1	111370	2016	1021.74	415
Novartis Pharma K.K.	writing	1	60000	2016	550.459	415
Eisai Co., Ltd.	speaking	1	55685	2016	510.872	416
Sumitomo Dainippon Pharma Co., Ltd.	speaking	1	33411	2016	306.523	416
Chugai Pharmaceutical Co., Ltd.	speaking	1	57276	2016	525.468	417
TAIHO Phamaceutical Co., Ltd.	speaking	1	33411	2016	306.523	421
Eisai Co., Ltd.	speaking	2	22274	2016	204.349	421
Takeda Pharmaceutical Company Limited	speaking	1	34365	2016	315.275	421
Chugai Pharmaceutical Co., Ltd.	speaking	1	34366	2016	315.284	421
AstraZeneca plc	speaking	1	55685	2016	510.872	422
TAIHO Phamaceutical Co., Ltd.	speaking	3	200466	2016	1839.14	424
Eisai Co., Ltd.	speaking	1	55685	2016	510.872	424
AstraZeneca plc	speaking	1	55685	2016	510.872	424
Novartis Pharma K.K.	speaking	1	77959	2016	715.22	424
Chugai Pharmaceutical Co., Ltd.	speaking	1	114552	2016	1050.94	424
Eisai Co., Ltd.	speaking	2	111370	2016	1021.74	428
Chugai Pharmaceutical Co., Ltd.	other	1	57276	2016	525.468	428
Bristol Myers Squibb	speaking	1	167056	2016	1532.62	430
Eisai Co., Ltd.	speaking	1	111370	2016	1021.74	430
AstraZeneca plc	speaking	1	113700	2016	1043.12	430
Takeda Pharmaceutical Company Limited	speaking	2	343657	2016	3152.82	430
Takeda Pharmaceutical Company Limited	consulting	1	55685	2016	510.872	430
TAIHO Phamaceutical Co., Ltd.	speaking	1	33411	2016	306.523	433
Eisai Co., Ltd.	speaking	1	22274	2016	204.349	433
Chugai Pharmaceutical Co., Ltd.	speaking	2	66822	2016	613.046	433
AstraZeneca plc	speaking	2	155918	2016	1430.44	434
AstraZeneca plc	consulting	1	77959	2016	715.22	434
Novartis Pharma K.K.	speaking	1	55685	2016	510.872	434
Eisai Co., Ltd.	speaking	1	55685	2016	510.872	436
AstraZeneca plc	speaking	1	77959	2016	715.22	436
Chugai Pharmaceutical Co., Ltd.	speaking	1	34366	2016	315.284	436
Novartis Pharma K.K.	speaking	1	55685	2016	510.872	437
TAIHO Phamaceutical Co., Ltd.	writing	1	55685	2016	510.872	438
Nippon Kayaku Co.,Ltd.	speaking	1	55685	2016	510.872	445
Daiichi Sankyo Company, Limited	speaking	2	189329	2016	1736.96	445
Kyowa Kirin Co.,Ltd.	speaking	2	222740	2016	2043.49	445
AstraZeneca plc	speaking	4	445479	2016	4086.96	445
AstraZeneca plc	writing	2	111370	2016	1021.74	445
AstraZeneca plc	consulting	3	334110	2016	3065.23	445
Eisai Co., Ltd.	speaking	1	55685	2016	510.872	447
TAIHO Phamaceutical Co., Ltd.	speaking	1	11137	2016	102.174	447
Chugai Pharmaceutical Co., Ltd.	speaking	1	22910	2016	210.183	447
Kyowa Kirin Co.,Ltd.	speaking	1	55685	2016	510.872	447
Kyowa Kirin Co.,Ltd.	writing	1	33411	2016	306.523	450
Eisai Co., Ltd.	speaking	6	389795	2016	3576.1	453
TAIHO Phamaceutical Co., Ltd.	speaking	4	289562	2016	2656.53	453
Eisai Co., Ltd.	consulting	1	55685	2016	510.872	453
Tsumura & Co.	speaking	1	55685	2016	510.872	453
ONO PHARMACEUTICAL CO., LTD	consulting	1	33411	2016	306.523	453
AstraZeneca plc	speaking	1	55685	2016	510.872	453
Takeda Pharmaceutical Company Limited	speaking	1	91641	2016	840.743	453
Chugai Pharmaceutical Co., Ltd.	speaking	2	229104	2016	2101.87	453
Kyowa Kirin Co.,Ltd.	consulting	1	77959	2016	715.22	453
TAIHO Phamaceutical Co., Ltd.	speaking	1	55685	2016	510.872	455
AstraZeneca plc	speaking	1	77959	2016	715.22	455
Chugai Pharmaceutical Co., Ltd.	speaking	1	34366	2016	315.284	455
TAIHO Phamaceutical Co., Ltd.	speaking	2	155918	2016	1430.44	456
AstraZeneca plc	speaking	2	155918	2016	1430.44	456
Novartis Pharma K.K.	speaking	4	334110	2016	3065.23	456
Takeda Pharmaceutical Company Limited	speaking	1	80187	2016	735.661	456
Kyowa Kirin Co.,Ltd.	speaking	1	55685	2016	510.872	456
Nippon Kayaku Co.,Ltd.	speaking	1	33411	2016	306.523	458
Chugai Pharmaceutical Co., Ltd.	speaking	1	80187	2016	735.661	459
Daiichi Sankyo Company, Limited	consulting	21	1791716	2016	16437.8	461
TAIHO Phamaceutical Co., Ltd.	speaking	3	334110	2016	3065.23	461
HISAMITSU PHARMACEUTICAL CO.,INC.	writing	1	55685	2016	510.872	461
ONO PHARMACEUTICAL CO., LTD	consulting	1	55685	2016	510.872	461
Nippon Kayaku Co.,Ltd.	speaking	1	111370	2016	1021.74	461
Novartis Pharma K.K.	speaking	4	345247	2016	3167.4	461
Daiichi Sankyo Company, Limited	speaking	4	445480	2016	4086.97	461
Kyowa Kirin Co.,Ltd.	speaking	6	668220	2016	6130.46	461
Kyowa Kirin Co.,Ltd.	writing	3	233877	2016	2145.66	461
Kyowa Kirin Co.,Ltd.	consulting	1	77959	2016	715.22	461
Kyowa Kirin Co.,Ltd.	consulting	1	77959	2016	715.22	462
Chugai Pharmaceutical Co., Ltd.	speaking	1	44548	2016	408.697	463
Astellas Pharma Inc.	speaking	1	100000	2016	917.431	466
TAIHO Phamaceutical Co., Ltd.	speaking	2	222740	2016	2043.49	466
Eisai Co., Ltd.	speaking	2	44548	2016	408.697	466
Novartis Pharma K.K.	writing	1	38979	2016	357.606	466
Kyowa Kirin Co.,Ltd.	speaking	1	55685	2016	510.872	466
Bristol Myers Squibb	speaking	1	55685	2016	510.872	468
TAIHO Phamaceutical Co., Ltd.	speaking	2	133644	2016	1226.09	470
Sanofi S.A.	speaking	1	70000	2016	642.202	470
Eisai Co., Ltd.	speaking	1	33411	2016	306.523	470
Takeda Pharmaceutical Company Limited	speaking	1	34365	2016	315.275	470
Chugai Pharmaceutical Co., Ltd.	speaking	2	206193	2016	1891.68	470
Chugai Pharmaceutical Co., Ltd.	other	1	57276	2016	525.468	470
Kyowa Kirin Co.,Ltd.	consulting	1	77959	2016	715.22	470
Eisai Co., Ltd.	speaking	1	111370	2016	1021.74	472
ONO PHARMACEUTICAL CO., LTD	consulting	1	55685	2016	510.872	472
Eisai Co., Ltd.	writing	1	33411	2016	306.523	472
Bayer Yakuhin, Ltd.	consulting	1	111370	2016	1021.74	472
Bayer Yakuhin, Ltd.	consulting	1	111370	2016	1021.74	472
Chugai Pharmaceutical Co., Ltd.	speaking	1	57276	2016	525.468	473
Chugai Pharmaceutical Co., Ltd.	speaking	1	57276	2016	525.468	477
Eisai Co., Ltd.	speaking	2	111370	2016	1021.74	478
TAIHO Phamaceutical Co., Ltd.	speaking	1	55685	2016	510.872	478
Daiichi Sankyo Company, Limited	speaking	2	155918	2016	1430.44	478
Chugai Pharmaceutical Co., Ltd.	speaking	1	34366	2016	315.284	478
Kyowa Kirin Co.,Ltd.	speaking	1	55685	2016	510.872	478
Chugai Pharmaceutical Co., Ltd.	speaking	1	80187	2016	735.661	480
Eisai Co., Ltd.	speaking	1	33411	2016	306.523	481
Novartis Pharma K.K.	speaking	1	77959	2016	715.22	481
Chugai Pharmaceutical Co., Ltd.	speaking	1	80187	2016	735.661	481
Kyowa Kirin Co.,Ltd.	speaking	1	55685	2016	510.872	481
Novartis Pharma K.K.	speaking	1	55685	2016	510.872	482
Bristol Myers Squibb	speaking	1	33411	2016	306.523	485
Pfizer Japan Inc.	speaking	1	22910	2016	210.183	485
Pfizer Japan Inc.	writing	1	229105	2016	2101.88	485
Eisai Co., Ltd.	speaking	4	556852	2016	5108.73	485
Eli Lilly Japan K.K.	consulting	3	300000	2016	2752.29	485
Yakult Honsha Company, Limited	speaking	2	206242	2016	1892.13	485
Eisai Co., Ltd.	consulting	1	167056	2016	1532.62	485
Eisai Co., Ltd.	writing	1	111370	2016	1021.74	485
Eli Lilly Japan K.K.	speaking	1	111370	2016	1021.74	485
TAIHO Phamaceutical Co., Ltd.	speaking	1	111370	2016	1021.74	485
TAIHO Phamaceutical Co., Ltd.	writing	1	111370	2016	1021.74	485
AstraZeneca plc	speaking	4	445480	2016	4086.97	485
AstraZeneca plc	consulting	1	111370	2016	1021.74	485
Novartis Pharma K.K.	writing	2	72390	2016	664.128	485
Takeda Pharmaceutical Company Limited	speaking	2	229104	2016	2101.87	485
Chugai Pharmaceutical Co., Ltd.	speaking	14	1603728	2016	14713.1	485
Chugai Pharmaceutical Co., Ltd.	speaking	1	114552	2016	1050.94	485
Chugai Pharmaceutical Co., Ltd.	other	1	114552	2016	1050.94	485
Kyowa Kirin Co.,Ltd.	speaking	1	111370	2016	1021.74	485
Kyowa Kirin Co.,Ltd.	speaking	1	111370	2016	1021.74	485
Kyowa Kirin Co.,Ltd.	consulting	1	306270	2016	2809.82	485
Novartis Pharma K.K.	speaking	7	746180	2016	6845.69	485
Eisai Co., Ltd.	speaking	2	133644	2016	1226.09	486
Novartis Pharma K.K.	speaking	1	77959	2016	715.22	486
Daiichi Sankyo Company, Limited	speaking	1	77959	2016	715.22	486
Chugai Pharmaceutical Co., Ltd.	speaking	1	57276	2016	525.468	486
Chugai Pharmaceutical Co., Ltd.	other	1	57276	2016	525.468	486
Pfizer Japan Inc.	speaking	1	57276	2016	525.468	492
Eisai Co., Ltd.	speaking	1	55685	2016	510.872	492
Chugai Pharmaceutical Co., Ltd.	speaking	1	57276	2016	525.468	492
Kyowa Kirin Co.,Ltd.	speaking	2	66822	2016	613.046	492
Chugai Pharmaceutical Co., Ltd.	speaking	1	22910	2016	210.183	494
Chugai Pharmaceutical Co., Ltd.	speaking	1	34366	2016	315.284	495
AstraZeneca plc	speaking	1	33411	2016	306.523	496
Chugai Pharmaceutical Co., Ltd.	speaking	1	34366	2016	315.284	496
Eisai Co., Ltd.	speaking	1	55685	2016	510.872	497
TAIHO Phamaceutical Co., Ltd.	speaking	1	55685	2016	510.872	497
Chugai Pharmaceutical Co., Ltd.	speaking	3	194739	2016	1786.6	497
Kyowa Kirin Co.,Ltd.	speaking	1	111370	2016	1021.74	497
MOCHIDA PHARMACEUTICAL CO.,LTD	speaking	1	33411	2016	306.523	498
Novartis Pharma K.K.	speaking	1	77959	2016	715.22	499
Daiichi Sankyo Company, Limited	speaking	1	77959	2016	715.22	499
Chugai Pharmaceutical Co., Ltd.	other	1	57276	2016	525.468	500
Chugai Pharmaceutical Co., Ltd.	writing	2	114552	2016	1050.94	501
TAIHO Phamaceutical Co., Ltd.	speaking	3	334110	2016	3065.23	502
Eisai Co., Ltd.	speaking	2	44548	2016	408.697	502
AstraZeneca plc	speaking	1	111370	2016	1021.74	502
Novartis Pharma K.K.	speaking	1	77959	2016	715.22	502
Chugai Pharmaceutical Co., Ltd.	speaking	2	171828	2016	1576.4	502
Kyowa Kirin Co.,Ltd.	speaking	1	55685	2016	510.872	502
Eisai Co., Ltd.	speaking	1	33411	2016	306.523	503
Chugai Pharmaceutical Co., Ltd.	other	1	57276	2016	525.468	506
Eisai Co., Ltd.	speaking	1	33411	2016	306.523	507
Chugai Pharmaceutical Co., Ltd.	speaking	1	34366	2016	315.284	507
Pfizer Japan Inc.	speaking	2	222740	2016	2043.49	511
SHIONOGI & CO., LTD.	speaking	2	170644	2016	1565.54	511
Eisai Co., Ltd.	speaking	3	162000	2016	1486.24	511
ONO PHARMACEUTICAL CO., LTD	writing	1	108000	2016	990.826	511
ONO PHARMACEUTICAL CO., LTD	consulting	2	216000	2016	1981.65	511
Nippon Kayaku Co.,Ltd.	speaking	1	32400	2016	297.248	511
Nippon Kayaku Co.,Ltd.	consulting	1	165315	2016	1516.65	511
AstraZeneca plc	speaking	1	21600	2016	198.165	511
Novartis Pharma K.K.	speaking	8	1200000	2016	11009.2	511
Novartis Pharma K.K.	writing	1	150000	2016	1376.15	511
Takeda Pharmaceutical Company Limited	speaking	1	162000	2016	1486.24	511
Chugai Pharmaceutical Co., Ltd.	speaking	5	492574	2016	4519.03	511
Kyowa Kirin Co.,Ltd.	consulting	1	55685	2016	510.872	511
Kyowa Kirin Co.,Ltd.	speaking	4	378000	2016	3467.89	511
Eisai Co., Ltd.	speaking	1	55685	2016	510.872	512
AstraZeneca plc	speaking	1	55685	2016	510.872	512
Chugai Pharmaceutical Co., Ltd.	speaking	1	57276	2016	525.468	512
Daiichi Sankyo Company, Limited	speaking	1	55685	2016	510.872	514
AbbVie Inc.	speaking	1	33411	2016	306.523	515
Eisai Co., Ltd.	speaking	1	55685	2016	510.872	517
Chugai Pharmaceutical Co., Ltd.	other	1	57276	2016	525.468	517
TAIHO Phamaceutical Co., Ltd.	speaking	1	33411	2016	306.523	519
AstraZeneca plc	speaking	1	111370	2016	1021.74	519
Kyowa Kirin Co.,Ltd.	speaking	1	55685	2016	510.872	520
Daiichi Sankyo Company, Limited	writing	1	33411	2016	306.523	522
Chugai Pharmaceutical Co., Ltd.	speaking	1	80187	2016	735.661	522
Chugai Pharmaceutical Co., Ltd.	speaking	1	80187	2016	735.661	522
Kyowa Kirin Co.,Ltd.	consulting	1	77959	2016	715.22	522
Nippon Kayaku Co.,Ltd.	speaking	1	55685	2016	510.872	524
AstraZeneca plc	speaking	1	55685	2016	510.872	526
Nippon Kayaku Co.,Ltd.	speaking	1	44548	2016	408.697	528
TAIHO Phamaceutical Co., Ltd.	speaking	1	77959	2016	715.22	530
AstraZeneca plc	speaking	1	33411	2016	306.523	530
Kyowa Kirin Co.,Ltd.	speaking	2	111370	2016	1021.74	530
Pfizer Japan Inc.	speaking	1	114552	2016	1050.94	532
Eisai Co., Ltd.	speaking	5	322973	2016	2963.06	532
TAIHO Phamaceutical Co., Ltd.	speaking	1	55685	2016	510.872	532
AstraZeneca plc	speaking	1	77959	2016	715.22	532
Novartis Pharma K.K.	speaking	5	389795	2016	3576.1	532
Novartis Pharma K.K.	writing	1	38979	2016	357.606	532
Takeda Pharmaceutical Company Limited	speaking	1	57276	2016	525.468	532
Chugai Pharmaceutical Co., Ltd.	speaking	3	194739	2016	1786.6	532
Chugai Pharmaceutical Co., Ltd.	other	1	80187	2016	735.661	532
Kyowa Kirin Co.,Ltd.	writing	1	111370	2016	1021.74	532
TERUMO CORPORATION	speaking	1	77308	2016	709.248	534
Eisai Co., Ltd.	speaking	1	55685	2016	510.872	534
TAIHO Phamaceutical Co., Ltd.	speaking	1	55685	2016	510.872	534
TERUMO CORPORATION	writing	1	33132	2016	303.963	534
Novartis Pharma K.K.	speaking	1	77959	2016	715.22	534
Chugai Pharmaceutical Co., Ltd.	speaking	1	114552	2016	1050.94	534
Chugai Pharmaceutical Co., Ltd.	other	1	57276	2016	525.468	534
Kyowa Kirin Co.,Ltd.	speaking	1	111370	2016	1021.74	534
Eisai Co., Ltd.	speaking	1	111370	2016	1021.74	536
TAIHO Phamaceutical Co., Ltd.	speaking	1	77959	2016	715.22	536
Chugai Pharmaceutical Co., Ltd.	speaking	1	57276	2016	525.468	536
Kyowa Kirin Co.,Ltd.	speaking	1	33411	2016	306.523	536
Takeda Pharmaceutical Company Limited	speaking	1	34365	2016	315.275	538
TAIHO Phamaceutical Co., Ltd.	speaking	2	89096	2016	817.394	539
Kowa Company, Limited	speaking	2	89096	2016	817.394	539
Boehringer Ingelheim Japan	speaking	1	77959	2016	715.22	539
Eisai Co., Ltd.	speaking	1	55685	2016	510.872	539
SANWA KAGAKU KENKYUSHO CO.,LTD.	speaking	1	55685	2016	510.872	539
Sanofi S.A.	speaking	1	30000	2016	275.229	539
Meiji Seika Pharma Co., Ltd	consulting	1	20624	2016	189.211	539
Merck Sharp & Dohme	speaking	1	111370	2016	1021.74	539
AstraZeneca plc	speaking	1	77959	2016	715.22	539
Novartis Pharma K.K.	speaking	1	55685	2016	510.872	539
Chugai Pharmaceutical Co., Ltd.	speaking	1	80187	2016	735.661	539
Kyowa Kirin Co.,Ltd.	consulting	1	77959	2016	715.22	539
Eisai Co., Ltd.	speaking	1	77959	2016	715.22	540
Sanofi S.A.	speaking	1	50000	2016	458.716	540
AstraZeneca plc	speaking	1	33411	2016	306.523	540
Chugai Pharmaceutical Co., Ltd.	speaking	3	171828	2016	1576.4	540
TAIHO Phamaceutical Co., Ltd.	speaking	1	55685	2016	510.872	541
AstraZeneca plc	speaking	1	55685	2016	510.872	541
Daiichi Sankyo Company, Limited	speaking	1	33411	2016	306.523	541
Chugai Pharmaceutical Co., Ltd.	speaking	1	80187	2016	735.661	541
Eisai Co., Ltd.	speaking	2	111370	2016	1021.74	547
TAIHO Phamaceutical Co., Ltd.	speaking	1	55685	2016	510.872	548
Chugai Pharmaceutical Co., Ltd.	speaking	3	148918	2016	1366.22	548
Bristol Myers Squibb	speaking	1	55685	2016	510.872	549
Boehringer Ingelheim Japan	speaking	1	111370	2016	1021.74	549
TAIHO Phamaceutical Co., Ltd.	speaking	1	55685	2016	510.872	549
AstraZeneca plc	speaking	1	77959	2016	715.22	549
Chugai Pharmaceutical Co., Ltd.	speaking	1	57276	2016	525.468	549
AstraZeneca plc	speaking	1	55685	2016	510.872	551
Chugai Pharmaceutical Co., Ltd.	speaking	2	148918	2016	1366.22	551
TAIHO Phamaceutical Co., Ltd.	speaking	4	445480	2016	4086.97	554
Eisai Co., Ltd.	speaking	4	334110	2016	3065.23	554
Eli Lilly Japan K.K.	consulting	1	55685	2016	510.872	554
Merck Sharp & Dohme	speaking	1	55685	2016	510.872	554
AstraZeneca plc	speaking	5	556850	2016	5108.72	554
AstraZeneca plc	consulting	3	334110	2016	3065.23	554
Novartis Pharma K.K.	speaking	8	779590	2016	7152.2	554
Daiichi Sankyo Company, Limited	speaking	1	167056	2016	1532.62	554
Takeda Pharmaceutical Company Limited	speaking	2	229104	2016	2101.87	554
Chugai Pharmaceutical Co., Ltd.	speaking	13	1489176	2016	13662.2	554
Chugai Pharmaceutical Co., Ltd.	other	1	114552	2016	1050.94	554
Kyowa Kirin Co.,Ltd.	speaking	2	167055	2016	1532.61	554
Chugai Pharmaceutical Co., Ltd.	speaking	1	45821	2016	420.376	555
Kyowa Kirin Co.,Ltd.	speaking	1	77959	2016	715.22	567
Kyowa Kirin Co.,Ltd.	consulting	2	155918	2016	1430.44	567
Yakult Honsha Company, Limited	speaking	1	72185	2016	662.248	568
Eisai Co., Ltd.	speaking	1	55685	2016	510.872	568
TAIHO Phamaceutical Co., Ltd.	speaking	1	33411	2016	306.523	568
Novartis Pharma K.K.	speaking	1	22274	2016	204.349	568
Chugai Pharmaceutical Co., Ltd.	speaking	1	34366	2016	315.284	568
Eisai Co., Ltd.	speaking	2	111370	2016	1021.74	569
Eisai Co., Ltd.	speaking	1	77959	2016	715.22	572
Nippon Kayaku Co.,Ltd.	speaking	2	167055	2016	1532.61	572
AstraZeneca plc	speaking	3	334110	2016	3065.23	572
AstraZeneca plc	consulting	2	231649	2016	2125.22	572
Novartis Pharma K.K.	speaking	3	334110	2016	3065.23	572
Daiichi Sankyo Company, Limited	speaking	2	334112	2016	3065.25	572
Takeda Pharmaceutical Company Limited	speaking	3	458209	2016	4203.75	572
Takeda Pharmaceutical Company Limited	writing	2	66822	2016	613.046	572
Kyowa Kirin Co.,Ltd.	speaking	1	111370	2016	1021.74	572
TAIHO Phamaceutical Co., Ltd.	speaking	1	77959	2016	715.22	574
Eisai Co., Ltd.	speaking	1	55685	2016	510.872	576
Novartis Pharma K.K.	speaking	1	55685	2016	510.872	576
Takeda Pharmaceutical Company Limited	speaking	2	148917	2016	1366.21	576
Chugai Pharmaceutical Co., Ltd.	speaking	1	22910	2016	210.183	576
Eisai Co., Ltd.	speaking	2	111370	2016	1021.74	577
TAIHO Phamaceutical Co., Ltd.	speaking	1	33411	2016	306.523	577
Novartis Pharma K.K.	speaking	2	133644	2016	1226.09	577
Daiichi Sankyo Company, Limited	speaking	1	55685	2016	510.872	577
Chugai Pharmaceutical Co., Ltd.	speaking	1	80187	2016	735.661	577
Kyowa Kirin Co.,Ltd.	consulting	1	77959	2016	715.22	577
Kyowa Kirin Co.,Ltd.	consulting	1	77959	2016	715.22	577
Eisai Co., Ltd.	speaking	12	1247344	2016	11443.5	578
TAIHO Phamaceutical Co., Ltd.	speaking	1	77959	2016	715.22	578
AstraZeneca plc	speaking	1	111370	2016	1021.74	578
Novartis Pharma K.K.	speaking	1	111370	2016	1021.74	578
Takeda Pharmaceutical Company Limited	speaking	1	80187	2016	735.661	578
Chugai Pharmaceutical Co., Ltd.	speaking	11	1156976	2016	10614.5	578
Chugai Pharmaceutical Co., Ltd.	other	1	111370	2016	1021.74	578
Kyowa Kirin Co.,Ltd.	speaking	1	111370	2016	1021.74	578
Chugai Pharmaceutical Co., Ltd.	speaking	1	22910	2016	210.183	579
Novartis Pharma K.K.	speaking	1	22274	2016	204.349	580
Chugai Pharmaceutical Co., Ltd.	speaking	1	34366	2016	315.284	580
TAIHO Phamaceutical Co., Ltd.	speaking	2	89096	2016	817.394	584
Merck KGaA	speaking	1	77959	2016	715.22	584
SHIONOGI & CO., LTD.	speaking	1	51560	2016	473.028	584
ONO PHARMACEUTICAL CO., LTD	speaking	1	33411	2016	306.523	584
EA Pharma Co.,Ltd.	speaking	1	30936	2016	283.817	584
Chugai Pharmaceutical Co., Ltd.	speaking	1	57276	2016	525.468	584
Chugai Pharmaceutical Co., Ltd.	other	3	126008	2016	1156.04	584
Yakult Honsha Company, Limited	speaking	1	51561	2016	473.037	585
Chugai Pharmaceutical Co., Ltd.	speaking	1	34366	2016	315.284	585
Chugai Pharmaceutical Co., Ltd.	speaking	2	137463	2016	1261.13	586
Kyowa Kirin Co.,Ltd.	speaking	1	55685	2016	510.872	586
Otsuka Pharmaceutical Co., Ltd.	speaking	2	100000	2016	917.431	587
Takeda Pharmaceutical Company Limited	speaking	1	34365	2016	315.275	587
AstraZeneca plc	speaking	1	77959	2016	715.22	588
Novartis Pharma K.K.	speaking	1	55685	2016	510.872	588
Takeda Pharmaceutical Company Limited	speaking	1	45821	2016	420.376	588
Chugai Pharmaceutical Co., Ltd.	speaking	4	217649	2016	1996.78	588
Merck KGaA	speaking	1	77959	2016	715.22	590
TAIHO Phamaceutical Co., Ltd.	speaking	1	55685	2016	510.872	590
Nippon Kayaku Co.,Ltd.	speaking	1	55685	2016	510.872	590
Chugai Pharmaceutical Co., Ltd.	speaking	1	57276	2016	525.468	590
Chugai Pharmaceutical Co., Ltd.	speaking	1	57276	2016	525.468	591
Chugai Pharmaceutical Co., Ltd.	other	1	57276	2016	525.468	591
Eisai Co., Ltd.	speaking	1	11137	2016	102.174	594
TAIHO Phamaceutical Co., Ltd.	speaking	1	11137	2016	102.174	594
Daiichi Sankyo Company, Limited	speaking	1	11137	2016	102.174	594
Takeda Pharmaceutical Company Limited	speaking	1	11455	2016	105.092	594
Chugai Pharmaceutical Co., Ltd.	speaking	1	11456	2016	105.101	594
Eisai Co., Ltd.	speaking	1	55685	2016	510.872	595
TAIHO Phamaceutical Co., Ltd.	speaking	1	55685	2016	510.872	595
MOCHIDA PHARMACEUTICAL CO.,LTD	speaking	1	89096	2016	817.394	595
Novartis Pharma K.K.	speaking	2	155918	2016	1430.44	595
Chugai Pharmaceutical Co., Ltd.	speaking	1	57276	2016	525.468	595
Kyowa Kirin Co.,Ltd.	consulting	1	77959	2016	715.22	595
TAIHO Phamaceutical Co., Ltd.	speaking	2	133644	2016	1226.09	596
Eisai Co., Ltd.	speaking	2	89096	2016	817.394	596
Daiichi Sankyo Company, Limited	speaking	1	111370	2016	1021.74	596
Eisai Co., Ltd.	speaking	2	111370	2016	1021.74	597
Chugai Pharmaceutical Co., Ltd.	speaking	1	57276	2016	525.468	597
TAIHO Phamaceutical Co., Ltd.	speaking	1	55685	2016	510.872	599
Novartis Pharma K.K.	speaking	1	55685	2016	510.872	599
Chugai Pharmaceutical Co., Ltd.	speaking	2	103097	2016	945.844	599
TAIHO Phamaceutical Co., Ltd.	speaking	1	55685	2016	510.872	600
Chugai Pharmaceutical Co., Ltd.	other	1	57276	2016	525.468	600
SHIONOGI & CO., LTD.	speaking	1	103120	2016	946.055	601
Eisai Co., Ltd.	speaking	1	55685	2016	510.872	601
Takeda Pharmaceutical Company Limited	speaking	1	57276	2016	525.468	601
Chugai Pharmaceutical Co., Ltd.	speaking	2	91642	2016	840.752	601
Eisai Co., Ltd.	speaking	2	66822	2016	613.046	603
Nippon Kayaku Co.,Ltd.	speaking	1	55685	2016	510.872	603
Chugai Pharmaceutical Co., Ltd.	speaking	2	91642	2016	840.752	603
Kyowa Kirin Co.,Ltd.	speaking	1	55685	2016	510.872	603
AstraZeneca plc	speaking	1	33411	2016	306.523	606
TAIHO Phamaceutical Co., Ltd.	speaking	1	33411	2016	306.523	607
Daiichi Sankyo Company, Limited	speaking	1	55685	2016	510.872	607
AstraZeneca plc	speaking	1	77959	2016	715.22	608
Chugai Pharmaceutical Co., Ltd.	speaking	2	194739	2016	1786.6	608
Zeria Pharmaceutical Co., Ltd.	speaking	1	55685	2016	510.872	609
AstraZeneca plc	speaking	1	33411	2016	306.523	609
Novartis Pharma K.K.	speaking	1	55685	2016	510.872	609
Daiichi Sankyo Company, Limited	speaking	1	33411	2016	306.523	609
Chugai Pharmaceutical Co., Ltd.	speaking	3	148918	2016	1366.22	609
TAIHO Phamaceutical Co., Ltd.	speaking	1	55685	2016	510.872	611
ASKA Pharmaceutical Holdings Co., Ltd.	speaking	1	33411	2016	306.523	611
AstraZeneca plc	speaking	1	55685	2016	510.872	611
Chugai Pharmaceutical Co., Ltd.	other	1	57276	2016	525.468	611
TAIHO Phamaceutical Co., Ltd.	speaking	1	55685	2016	510.872	612
TAIHO Phamaceutical Co., Ltd.	speaking	1	55685	2016	510.872	614
Eisai Co., Ltd.	speaking	2	111370	2016	1021.74	615
TERUMO CORPORATION	speaking	1	55220	2016	506.606	615
TAIHO Phamaceutical Co., Ltd.	speaking	1	33411	2016	306.523	615
Novartis Pharma K.K.	speaking	1	55685	2016	510.872	615
Chugai Pharmaceutical Co., Ltd.	other	1	57276	2016	525.468	615
TAIHO Phamaceutical Co., Ltd.	speaking	1	33411	2016	306.523	618
Chugai Pharmaceutical Co., Ltd.	speaking	1	22910	2016	210.183	618
Eisai Co., Ltd.	speaking	1	55685	2016	510.872	621
Novartis Pharma K.K.	speaking	1	55685	2016	510.872	621
Chugai Pharmaceutical Co., Ltd.	speaking	4	332202	2016	3047.72	621
Pfizer Japan Inc.	speaking	1	114552	2016	1050.94	622
TAIHO Phamaceutical Co., Ltd.	speaking	4	311836	2016	2860.88	622
Eisai Co., Ltd.	speaking	2	189329	2016	1736.96	622
Nippon Kayaku Co.,Ltd.	speaking	1	89096	2016	817.394	622
AstraZeneca plc	speaking	4	378658	2016	3473.93	622
AstraZeneca plc	writing	1	55685	2016	510.872	622
AstraZeneca plc	consulting	2	231649	2016	2125.22	622
Novartis Pharma K.K.	speaking	3	178192	2016	1634.79	622
Daiichi Sankyo Company, Limited	speaking	1	33411	2016	306.523	622
Takeda Pharmaceutical Company Limited	speaking	1	114552	2016	1050.94	622
Chugai Pharmaceutical Co., Ltd.	speaking	11	882057	2016	8092.27	622
Chugai Pharmaceutical Co., Ltd.	other	1	80187	2016	735.661	622
Kyowa Kirin Co.,Ltd.	speaking	1	55685	2016	510.872	622
Kyowa Kirin Co.,Ltd.	speaking	2	167055	2016	1532.61	622
Eisai Co., Ltd.	speaking	1	55685	2016	510.872	623
Novartis Pharma K.K.	speaking	1	55685	2016	510.872	623
Takeda Pharmaceutical Company Limited	speaking	1	34365	2016	315.275	623
Chugai Pharmaceutical Co., Ltd.	other	1	57276	2016	525.468	623
AstraZeneca plc	speaking	1	33411	2016	306.523	625
Eli Lilly Japan K.K.	speaking	1	55685	2016	510.872	626
Eisai Co., Ltd.	speaking	1	20000	2016	183.486	627
AstraZeneca plc	speaking	1	30000	2016	275.229	627
Eisai Co., Ltd.	speaking	1	55685	2016	510.872	629
Novartis Pharma K.K.	speaking	2	89096	2016	817.394	629
Chugai Pharmaceutical Co., Ltd.	speaking	1	57276	2016	525.468	629
Chugai Pharmaceutical Co., Ltd.	other	1	57276	2016	525.468	629
Takeda Pharmaceutical Company Limited	speaking	1	55685	2016	510.872	633
Eisai Co., Ltd.	speaking	2	111370	2016	1021.74	635
TAIHO Phamaceutical Co., Ltd.	speaking	2	111370	2016	1021.74	635
Chugai Pharmaceutical Co., Ltd.	speaking	3	171828	2016	1576.4	635
Chugai Pharmaceutical Co., Ltd.	other	1	57276	2016	525.468	635
Eisai Co., Ltd.	speaking	2	111370	2016	1021.74	637
ONO PHARMACEUTICAL CO., LTD	consulting	1	11137	2016	102.174	637
Nippon Kayaku Co.,Ltd.	writing	1	55685	2016	510.872	637
AstraZeneca plc	speaking	1	111370	2016	1021.74	637
Bayer Yakuhin, Ltd.	speaking	1	55685	2016	510.872	637
Novartis Pharma K.K.	speaking	4	289562	2016	2656.53	637
AstraZeneca plc	speaking	1	33411	2016	306.523	638
Eisai Co., Ltd.	speaking	3	77959	2016	715.22	639
Chugai Pharmaceutical Co., Ltd.	speaking	1	34366	2016	315.284	639
Kyowa Kirin Co.,Ltd.	consulting	1	77959	2016	715.22	639
Chugai Pharmaceutical Co., Ltd.	speaking	1	34366	2016	315.284	641
Takeda Pharmaceutical Company Limited	speaking	1	55685	2016	510.872	642
Chugai Pharmaceutical Co., Ltd.	speaking	2	114553	2016	1050.94	642
Chugai Pharmaceutical Co., Ltd.	other	1	57276	2016	525.468	642
Chugai Pharmaceutical Co., Ltd.	other	1	57276	2016	525.468	642
Eisai Co., Ltd.	speaking	1	22274	2016	204.349	645
AstraZeneca plc	speaking	1	55685	2016	510.872	645
AstraZeneca plc	speaking	1	55685	2016	510.872	645
Chugai Pharmaceutical Co., Ltd.	other	1	57276	2016	525.468	649
TAIHO Phamaceutical Co., Ltd.	writing	1	55685	2016	510.872	650
Eisai Co., Ltd.	writing	1	33411	2016	306.523	651
Eisai Co., Ltd.	speaking	1	55685	2016	510.872	652
Eisai Co., Ltd.	speaking	1	55685	2016	510.872	653
Pfizer Japan Inc.	speaking	1	57276	2016	525.468	656
TAIHO Phamaceutical Co., Ltd.	speaking	1	55685	2016	510.872	656
AstraZeneca plc	speaking	1	111370	2016	1021.74	656
Novartis Pharma K.K.	speaking	2	133644	2016	1226.09	656
Takeda Pharmaceutical Company Limited	speaking	1	57276	2016	525.468	656
Chugai Pharmaceutical Co., Ltd.	speaking	1	114552	2016	1050.94	656
Kyowa Kirin Co.,Ltd.	consulting	1	77959	2016	715.22	656
AstraZeneca plc	speaking	1	30000	2016	275.229	659
Chugai Pharmaceutical Co., Ltd.	speaking	1	20000	2016	183.486	659
Novartis Pharma K.K.	speaking	1	55685	2016	510.872	665
Takeda Pharmaceutical Company Limited	speaking	1	57276	2016	525.468	666
Chugai Pharmaceutical Co., Ltd.	speaking	1	22274	2016	204.349	666
Pfizer Japan Inc.	speaking	1	80187	2016	735.661	667
Mitsubishi Tanabe Pharma Corporation	speaking	1	22274	2016	204.349	670
Chugai Pharmaceutical Co., Ltd.	speaking	1	34366	2016	315.284	674
TEIJIN PHARMA LIMITED.	speaking	1	30000	2016	275.229	675
Eisai Co., Ltd.	speaking	2	111370	2016	1021.74	677
TAIHO Phamaceutical Co., Ltd.	speaking	1	77959	2016	715.22	677
Novartis Pharma K.K.	speaking	1	111370	2016	1021.74	677
Takeda Pharmaceutical Company Limited	speaking	1	57276	2016	525.468	677
Chugai Pharmaceutical Co., Ltd.	speaking	1	57276	2016	525.468	677
Chugai Pharmaceutical Co., Ltd.	other	1	57276	2016	525.468	677
Kyowa Kirin Co.,Ltd.	consulting	1	77959	2016	715.22	677
TAIHO Phamaceutical Co., Ltd.	speaking	1	77959	2016	715.22	678
AstraZeneca plc	speaking	1	55685	2016	510.872	678
Chugai Pharmaceutical Co., Ltd.	speaking	1	34366	2016	315.284	678
Chugai Pharmaceutical Co., Ltd.	other	1	57276	2016	525.468	678
Chugai Pharmaceutical Co., Ltd.	other	1	57276	2016	525.468	680
Merck Sharp & Dohme	speaking	1	33411	2016	306.523	682
Eisai Co., Ltd.	speaking	2	89096	2016	817.394	683
Chugai Pharmaceutical Co., Ltd.	other	1	57276	2016	525.468	683
Eisai Co., Ltd.	speaking	1	44548	2016	408.697	685
Daiichi Sankyo Company, Limited	speaking	1	33411	2016	306.523	686
Chugai Pharmaceutical Co., Ltd.	speaking	1	45821	2016	420.376	686
Chugai Pharmaceutical Co., Ltd.	other	1	57276	2016	525.468	686
TAIHO Phamaceutical Co., Ltd.	speaking	1	77959	2016	715.22	687
SHIONOGI & CO., LTD.	speaking	1	72184	2016	662.239	687
Tsumura & Co.	speaking	1	55685	2016	510.872	687
Novartis Pharma K.K.	speaking	1	55685	2016	510.872	687
Chugai Pharmaceutical Co., Ltd.	speaking	1	80187	2016	735.661	687
Kyowa Kirin Co.,Ltd.	consulting	1	77959	2016	715.22	687
Kyowa Kirin Co.,Ltd.	speaking	1	33411	2016	306.523	688
Eisai Co., Ltd.	speaking	1	33411	2016	306.523	691
Novartis Pharma K.K.	speaking	1	55685	2016	510.872	691
Chugai Pharmaceutical Co., Ltd.	speaking	2	114553	2016	1050.94	691
Kyowa Kirin Co.,Ltd.	speaking	2	111370	2016	1021.74	691
TAIHO Phamaceutical Co., Ltd.	speaking	2	111370	2016	1021.74	692
Eisai Co., Ltd.	speaking	1	55685	2016	510.872	692
AstraZeneca plc	speaking	2	66822	2016	613.046	692
Daiichi Sankyo Company, Limited	speaking	1	55685	2016	510.872	692
Takeda Pharmaceutical Company Limited	speaking	1	57276	2016	525.468	692
Chugai Pharmaceutical Co., Ltd.	speaking	4	206194	2016	1891.69	692
Kyowa Kirin Co.,Ltd.	consulting	1	77959	2016	715.22	692
Eisai Co., Ltd.	speaking	3	222740	2016	2043.49	693
Yakult Honsha Company, Limited	speaking	1	51561	2016	473.037	693
Takeda Pharmaceutical Company Limited	speaking	2	114552	2016	1050.94	693
Chugai Pharmaceutical Co., Ltd.	speaking	1	57276	2016	525.468	693
Taisho Pharma Co., Ltd.	other	1	55685	2016	510.872	694
Eisai Co., Ltd.	speaking	1	55685	2016	510.872	695
Takeda Pharmaceutical Company Limited	speaking	1	57276	2016	525.468	695
Eisai Co., Ltd.	speaking	2	111370	2016	1021.74	696
Nippon Kayaku Co.,Ltd.	speaking	1	55685	2016	510.872	696
Chugai Pharmaceutical Co., Ltd.	speaking	1	57276	2016	525.468	696
Eisai Co., Ltd.	speaking	1	55685	2016	510.872	697
TAIHO Phamaceutical Co., Ltd.	speaking	1	33411	2016	306.523	697
TAIHO Phamaceutical Co., Ltd.	speaking	1	33411	2016	306.523	697
Nippon Kayaku Co.,Ltd.	speaking	1	55685	2016	510.872	697
Daiichi Sankyo Company, Limited	speaking	1	111370	2016	1021.74	697
Takeda Pharmaceutical Company Limited	speaking	1	57276	2016	525.468	697
Chugai Pharmaceutical Co., Ltd.	speaking	1	34366	2016	315.284	697
Chugai Pharmaceutical Co., Ltd.	other	1	57276	2016	525.468	697
Kyowa Kirin Co.,Ltd.	speaking	1	55685	2016	510.872	697
Kyowa Kirin Co.,Ltd.	consulting	1	77959	2016	715.22	697
Takeda Pharmaceutical Company Limited	speaking	2	114552	2016	1050.94	698
Eisai Co., Ltd.	speaking	2	55685	2016	510.872	700
Eisai Co., Ltd.	writing	1	22274	2016	204.349	700
Chugai Pharmaceutical Co., Ltd.	speaking	4	79762	2016	731.761	700
Novartis Pharma K.K.	speaking	1	77959	2016	715.22	701
Eisai Co., Ltd.	speaking	1	77959	2016	715.22	703
Chugai Pharmaceutical Co., Ltd.	speaking	1	80187	2016	735.661	703
Takeda Pharmaceutical Company Limited	speaking	1	80187	2016	735.661	704
Chugai Pharmaceutical Co., Ltd.	other	1	57276	2016	525.468	704
Eisai Co., Ltd.	speaking	1	33411	2016	306.523	707
TAIHO Phamaceutical Co., Ltd.	speaking	1	55685	2016	510.872	709
Eisai Co., Ltd.	speaking	1	33411	2016	306.523	709
Chugai Pharmaceutical Co., Ltd.	other	2	114552	2016	1050.94	709
Sumitomo Dainippon Pharma Co., Ltd.	speaking	1	111370	2016	1021.74	710
Nippon Kayaku Co.,Ltd.	speaking	1	55685	2016	510.872	710
AstraZeneca plc	speaking	2	144781	2016	1328.27	710
Chugai Pharmaceutical Co., Ltd.	speaking	3	309291	2016	2837.53	710
Eisai Co., Ltd.	speaking	1	77959	2016	715.22	712
Eisai Co., Ltd.	speaking	2	66822	2016	613.046	713
ASKA Pharmaceutical Holdings Co., Ltd.	speaking	1	33411	2016	306.523	713
Eisai Co., Ltd.	speaking	1	55685	2016	510.872	714
Eisai Co., Ltd.	speaking	1	55685	2016	510.872	714
TAIHO Phamaceutical Co., Ltd.	speaking	1	33411	2016	306.523	714
Novartis Pharma K.K.	speaking	1	55685	2016	510.872	714
Daiichi Sankyo Company, Limited	speaking	2	111370	2016	1021.74	714
Chugai Pharmaceutical Co., Ltd.	other	1	57276	2016	525.468	714
Kyowa Kirin Co.,Ltd.	consulting	1	77959	2016	715.22	714
Kyowa Kirin Co.,Ltd.	consulting	1	77959	2016	715.22	714
Chugai Pharmaceutical Co., Ltd.	speaking	1	34366	2016	315.284	715
Kyowa Kirin Co.,Ltd.	speaking	1	55685	2016	510.872	715
TAIHO Phamaceutical Co., Ltd.	speaking	2	66822	2016	613.046	718
Eisai Co., Ltd.	speaking	1	55685	2016	510.872	718
Chugai Pharmaceutical Co., Ltd.	speaking	1	22910	2016	210.183	718
Novartis Pharma K.K.	speaking	1	55685	2016	510.872	720
TAIHO Phamaceutical Co., Ltd.	speaking	1	55685	2016	510.872	721
Kyowa Kirin Co.,Ltd.	writing	1	22274	2016	204.349	721
TAIHO Phamaceutical Co., Ltd.	speaking	1	155685	2016	1428.3	722
Nippon Kayaku Co.,Ltd.	speaking	1	27842	2016	255.431	722
Chugai Pharmaceutical Co., Ltd.	other	1	57276	2016	525.468	722
Eisai Co., Ltd.	speaking	1	22274	2016	204.349	727
Kyowa Kirin Co.,Ltd.	speaking	1	33411	2016	306.523	727
Eisai Co., Ltd.	speaking	1	33411	2016	306.523	728
Chugai Pharmaceutical Co., Ltd.	speaking	1	34366	2016	315.284	728
Eisai Co., Ltd.	speaking	1	55685	2016	510.872	730
Chugai Pharmaceutical Co., Ltd.	speaking	3	194740	2016	1786.61	730
TAIHO Phamaceutical Co., Ltd.	speaking	2	155918	2016	1430.44	731
TAIHO Phamaceutical Co., Ltd.	writing	1	77959	2016	715.22	731
Eisai Co., Ltd.	speaking	1	22274	2016	204.349	731
Nippon Kayaku Co.,Ltd.	speaking	2	111370	2016	1021.74	731
Chugai Pharmaceutical Co., Ltd.	speaking	2	229104	2016	2101.87	731
Chugai Pharmaceutical Co., Ltd.	other	2	114552	2016	1050.94	731
Chugai Pharmaceutical Co., Ltd.	speaking	1	34366	2016	315.284	738
Chugai Pharmaceutical Co., Ltd.	speaking	1	57276	2016	525.468	739
Eisai Co., Ltd.	speaking	2	111370	2016	1021.74	741
Eisai Co., Ltd.	speaking	1	33411	2016	306.523	741
Chugai Pharmaceutical Co., Ltd.	other	1	57276	2016	525.468	741
Eisai Co., Ltd.	speaking	2	89096	2016	817.394	742
Novartis Pharma K.K.	speaking	3	189329	2016	1736.96	742
Novartis Pharma K.K.	writing	2	94664	2016	868.477	742
Kyowa Kirin Co.,Ltd.	speaking	1	77959	2016	715.22	742
AstraZeneca plc	speaking	1	111370	2016	1021.74	745
Novartis Pharma K.K.	speaking	1	77959	2016	715.22	746
Pfizer Japan Inc.	speaking	1	34366	2016	315.284	747
TAIHO Phamaceutical Co., Ltd.	speaking	1	55685	2016	510.872	747
Kyowa Kirin Co.,Ltd.	consulting	1	77959	2016	715.22	747
Eisai Co., Ltd.	speaking	2	111370	2016	1021.74	749
Eisai Co., Ltd.	speaking	1	55685	2016	510.872	749
Novartis Pharma K.K.	speaking	1	55685	2016	510.872	749
Novartis Pharma K.K.	speaking	1	55685	2016	510.872	749
Chugai Pharmaceutical Co., Ltd.	speaking	1	57276	2016	525.468	749
AstraZeneca plc	speaking	1	55685	2016	510.872	752
Chugai Pharmaceutical Co., Ltd.	speaking	2	137463	2016	1261.13	752
Kyowa Kirin Co.,Ltd.	speaking	1	55685	2016	510.872	752
Eisai Co., Ltd.	speaking	1	55685	2016	510.872	753
TAIHO Phamaceutical Co., Ltd.	speaking	1	55685	2016	510.872	753
Eisai Co., Ltd.	writing	1	34000	2016	311.927	753
Novartis Pharma K.K.	speaking	1	50000	2016	458.716	753
Takeda Pharmaceutical Company Limited	speaking	1	57276	2016	525.468	753
TERUMO CORPORATION	speaking	1	110440	2016	1013.21	756
Novartis Pharma K.K.	speaking	1	111370	2016	1021.74	756
Daiichi Sankyo Company, Limited	speaking	1	167056	2016	1532.62	756
Kyowa Kirin Co.,Ltd.	speaking	1	111370	2016	1021.74	756
Kyowa Kirin Co.,Ltd.	speaking	1	167056	2016	1532.62	756
Kyowa Kirin Co.,Ltd.	writing	1	55685	2016	510.872	756
Kyowa Kirin Co.,Ltd.	consulting	1	55685	2016	510.872	756
Nippon Shinyaku Co., Ltd.	speaking	1	33411	2016	306.523	757
Eisai Co., Ltd.	speaking	1	55685	2016	510.872	758
Novartis Pharma K.K.	speaking	1	55685	2016	510.872	758
Takeda Pharmaceutical Company Limited	speaking	1	34365	2016	315.275	761
AstraZeneca plc	speaking	1	33411	2016	306.523	762
Chugai Pharmaceutical Co., Ltd.	speaking	2	114553	2016	1050.94	762
Kyowa Kirin Co.,Ltd.	speaking	1	33411	2016	306.523	762
Kyowa Kirin Co.,Ltd.	consulting	1	77959	2016	715.22	762
Daiichi Sankyo Company, Limited	speaking	1	55685	2016	510.872	765
Eisai Co., Ltd.	speaking	2	111370	2016	1021.74	766
ONO PHARMACEUTICAL CO., LTD	speaking	1	55685	2016	510.872	770
Merck Sharp & Dohme	speaking	1	33411	2016	306.523	770
AstraZeneca plc	speaking	1	77959	2016	715.22	772
Eisai Co., Ltd.	speaking	1	33411	2016	306.523	773
Takeda Pharmaceutical Company Limited	speaking	1	34365	2016	315.275	773
Eisai Co., Ltd.	speaking	3	189329	2016	1736.96	774
TAIHO Phamaceutical Co., Ltd.	speaking	1	77959	2016	715.22	774
Novartis Pharma K.K.	speaking	2	133644	2016	1226.09	774
Chugai Pharmaceutical Co., Ltd.	speaking	1	80187	2016	735.661	774
Kyowa Kirin Co.,Ltd.	speaking	1	55685	2016	510.872	774
TAIHO Phamaceutical Co., Ltd.	speaking	1	55685	2016	510.872	777
TAIHO Phamaceutical Co., Ltd.	speaking	3	100233	2016	919.569	779
Eisai Co., Ltd.	speaking	1	55685	2016	510.872	779
Eisai Co., Ltd.	speaking	1	33411	2016	306.523	780
Eisai Co., Ltd.	speaking	1	55685	2016	510.872	781
ONO PHARMACEUTICAL CO., LTD	speaking	1	66822	2016	613.046	782
TAIHO Phamaceutical Co., Ltd.	speaking	1	55685	2016	510.872	782
Nippon Kayaku Co.,Ltd.	speaking	1	77959	2016	715.22	782
AstraZeneca plc	speaking	1	77959	2016	715.22	782
Novartis Pharma K.K.	speaking	1	77959	2016	715.22	782
Chugai Pharmaceutical Co., Ltd.	speaking	2	160374	2016	1471.32	782
Chugai Pharmaceutical Co., Ltd.	writing	1	22910	2016	210.183	782
Kyowa Kirin Co.,Ltd.	speaking	2	222740	2016	2043.49	782
Kyowa Kirin Co.,Ltd.	writing	1	111370	2016	1021.74	782
TAIHO Phamaceutical Co., Ltd.	speaking	1	111370	2016	1021.74	783
Nippon Kayaku Co.,Ltd.	speaking	2	111370	2016	1021.74	783
Novartis Pharma K.K.	speaking	2	189329	2016	1736.96	783
Chugai Pharmaceutical Co., Ltd.	speaking	1	57276	2016	525.468	783
Pfizer Japan Inc.	speaking	1	114552	2016	1050.94	786
TAIHO Phamaceutical Co., Ltd.	speaking	1	55685	2016	510.872	786
Kyowa Kirin Co.,Ltd.	consulting	1	77959	2016	715.22	786
TAIHO Phamaceutical Co., Ltd.	speaking	1	55685	2016	510.872	788
Chugai Pharmaceutical Co., Ltd.	speaking	1	34366	2016	315.284	788
Eisai Co., Ltd.	speaking	3	167055	2016	1532.61	793
Eisai Co., Ltd.	writing	1	77959	2016	715.22	793
Eisai Co., Ltd.	consulting	1	55685	2016	510.872	793
Novartis Pharma K.K.	speaking	1	77959	2016	715.22	793
Chugai Pharmaceutical Co., Ltd.	speaking	1	34366	2016	315.284	793
Chugai Pharmaceutical Co., Ltd.	speaking	1	34366	2016	315.284	793
Chugai Pharmaceutical Co., Ltd.	other	1	57276	2016	525.468	793
Kyowa Kirin Co.,Ltd.	speaking	1	77959	2016	715.22	793
Eisai Co., Ltd.	speaking	1	55685	2016	510.872	796
Takeda Pharmaceutical Company Limited	speaking	1	34365	2016	315.275	796
Chugai Pharmaceutical Co., Ltd.	other	1	57276	2016	525.468	796
Eisai Co., Ltd.	speaking	2	89096	2016	817.394	797
Otsuka Pharmaceutical Co., Ltd.	speaking	1	50000	2016	458.716	797
Chugai Pharmaceutical Co., Ltd.	speaking	1	57276	2016	525.468	797
Eisai Co., Ltd.	speaking	8	590261	2016	5415.24	798
Eisai Co., Ltd.	consulting	1	55685	2016	510.872	798
TAIHO Phamaceutical Co., Ltd.	speaking	1	55685	2016	510.872	798
Nippon Kayaku Co.,Ltd.	speaking	1	77959	2016	715.22	798
Novartis Pharma K.K.	speaking	7	523439	2016	4802.19	798
Takeda Pharmaceutical Company Limited	speaking	1	80187	2016	735.661	798
Chugai Pharmaceutical Co., Ltd.	speaking	7	561309	2016	5149.62	798
Chugai Pharmaceutical Co., Ltd.	other	3	240561	2016	2206.98	798
Boehringer Ingelheim Japan	speaking	1	111370	2016	1021.74	800
TAIHO Phamaceutical Co., Ltd.	speaking	1	55685	2016	510.872	800
Mylan	speaking	1	51560	2016	473.028	800
ONO PHARMACEUTICAL CO., LTD	speaking	1	33411	2016	306.523	800
Asahi Kasei Pharma Corporation	speaking	1	33411	2016	306.523	800
AbbVie Inc.	speaking	1	55685	2016	510.872	800
Otsuka Pharmaceutical Co., Ltd.	speaking	1	70000	2016	642.202	800
Eisai Co., Ltd.	speaking	1	11137	2016	102.174	801
Novartis Pharma K.K.	speaking	1	55685	2016	510.872	801
Chugai Pharmaceutical Co., Ltd.	speaking	1	57276	2016	525.468	801
Eisai Co., Ltd.	speaking	1	111370	2016	1021.74	803
AstraZeneca plc	speaking	2	189329	2016	1736.96	803
TAIHO Phamaceutical Co., Ltd.	speaking	1	27842	2016	255.431	804
Kyowa Kirin Co.,Ltd.	speaking	2	33411	2016	306.523	804
TAIHO Phamaceutical Co., Ltd.	speaking	1	33411	2016	306.523	805
Nippon Kayaku Co.,Ltd.	speaking	1	55685	2016	510.872	805
Chugai Pharmaceutical Co., Ltd.	other	1	57276	2016	525.468	805
AstraZeneca plc	speaking	1	33411	2016	306.523	806
Nippon Kayaku Co.,Ltd.	speaking	1	111370	2016	1021.74	807
AstraZeneca plc	speaking	1	167055	2016	1532.61	807
Novartis Pharma K.K.	speaking	1	77959	2016	715.22	807
TAIHO Phamaceutical Co., Ltd.	speaking	1	55685	2016	510.872	808
ONO PHARMACEUTICAL CO., LTD	speaking	1	55685	2016	510.872	811
Chugai Pharmaceutical Co., Ltd.	speaking	1	57276	2016	525.468	811
Eisai Co., Ltd.	writing	2	111370	2016	1021.74	812
Eisai Co., Ltd.	speaking	1	55685	2016	510.872	812
Nippon Kayaku Co.,Ltd.	speaking	1	77959	2016	715.22	812
AstraZeneca plc	speaking	1	77959	2016	715.22	812
AstraZeneca plc	speaking	2	144781	2016	1328.27	812
AstraZeneca plc	consulting	1	77959	2016	715.22	812
AstraZeneca plc	consulting	1	111370	2016	1021.74	812
Novartis Pharma K.K.	speaking	6	423206	2016	3882.62	812
Chugai Pharmaceutical Co., Ltd.	speaking	4	229105	2016	2101.88	812
Kyowa Kirin Co.,Ltd.	speaking	1	111370	2016	1021.74	812
Eisai Co., Ltd.	speaking	1	33411	2016	306.523	813
Chugai Pharmaceutical Co., Ltd.	speaking	1	57276	2016	525.468	816
Pfizer Japan Inc.	speaking	1	34366	2016	315.284	818
Kyowa Kirin Co.,Ltd.	speaking	1	55685	2016	510.872	819
Eisai Co., Ltd.	speaking	1	55685	2016	510.872	820
Kowa Company, Limited	speaking	1	33411	2016	306.523	820
AstraZeneca plc	speaking	1	33411	2016	306.523	820
Chugai Pharmaceutical Co., Ltd.	speaking	1	57276	2016	525.468	820
Chugai Pharmaceutical Co., Ltd.	speaking	1	34366	2016	315.284	820
Daiichi Sankyo Company, Limited	speaking	1	55685	2016	510.872	821
AstraZeneca plc	speaking	1	33411	2016	306.523	822
Eisai Co., Ltd.	speaking	2	89096	2016	817.394	823
TAIHO Phamaceutical Co., Ltd.	speaking	1	77959	2016	715.22	823
Zeria Pharmaceutical Co., Ltd.	speaking	1	55685	2016	510.872	823
Asahi Kasei Pharma Corporation	speaking	1	55685	2016	510.872	823
Chugai Pharmaceutical Co., Ltd.	speaking	3	148918	2016	1366.22	827
Bristol Myers Squibb	speaking	1	22274	2016	204.349	829
Astellas Pharma Inc.	consulting	1	30000	2016	275.229	829
Eisai Co., Ltd.	speaking	1	55685	2016	510.872	832
Chugai Pharmaceutical Co., Ltd.	speaking	1	34366	2016	315.284	833
Yakult Honsha Company, Limited	speaking	1	30937	2016	283.826	834
Eisai Co., Ltd.	speaking	1	55685	2016	510.872	836
Chugai Pharmaceutical Co., Ltd.	speaking	1	34366	2016	315.284	836
Kowa Company, Limited	speaking	1	33411	2016	306.523	837
Novartis Pharma K.K.	speaking	1	55685	2016	510.872	838
Chugai Pharmaceutical Co., Ltd.	speaking	2	114552	2016	1050.94	838
Chugai Pharmaceutical Co., Ltd.	speaking	1	34366	2016	315.284	840
Eisai Co., Ltd.	speaking	2	111370	2016	1021.74	841
Chugai Pharmaceutical Co., Ltd.	other	1	57276	2016	525.468	841
TAIHO Phamaceutical Co., Ltd.	speaking	1	55685	2016	510.872	843
Novartis Pharma K.K.	speaking	2	111370	2016	1021.74	843
Eisai Co., Ltd.	speaking	3	167055	2016	1532.61	845
TAIHO Phamaceutical Co., Ltd.	speaking	1	55685	2016	510.872	845
Novartis Pharma K.K.	speaking	1	55685	2016	510.872	845
Daiichi Sankyo Company, Limited	speaking	3	189329	2016	1736.96	848
Chugai Pharmaceutical Co., Ltd.	speaking	2	148918	2016	1366.22	848
Pfizer Japan Inc.	speaking	1	57276	2016	525.468	851
TAIHO Phamaceutical Co., Ltd.	speaking	4	445480	2016	4086.97	851
Eisai Co., Ltd.	speaking	3	211603	2016	1941.31	851
AstraZeneca plc	speaking	2	222740	2016	2043.49	851
Novartis Pharma K.K.	speaking	1	111370	2016	1021.74	851
Novartis Pharma K.K.	writing	1	38979	2016	357.606	851
Takeda Pharmaceutical Company Limited	speaking	1	80187	2016	735.661	851
Chugai Pharmaceutical Co., Ltd.	speaking	4	458208	2016	4203.74	851
Kyowa Kirin Co.,Ltd.	speaking	1	55685	2016	510.872	851
Nippon Kayaku Co.,Ltd.	speaking	1	55685	2016	510.872	852
Chugai Pharmaceutical Co., Ltd.	speaking	1	34366	2016	315.284	855
Eisai Co., Ltd.	speaking	1	55685	2016	510.872	856
Daiichi Sankyo Company, Limited	writing	1	33411	2016	306.523	856
Chugai Pharmaceutical Co., Ltd.	speaking	1	57276	2016	525.468	856
Daiichi Sankyo Company, Limited	speaking	1	111370	2016	1021.74	857
Eisai Co., Ltd.	speaking	2	111370	2016	1021.74	859
TAIHO Phamaceutical Co., Ltd.	speaking	1	66822	2016	613.046	859
Novartis Pharma K.K.	speaking	1	77959	2016	715.22	859
Chugai Pharmaceutical Co., Ltd.	speaking	2	114552	2016	1050.94	859
Chugai Pharmaceutical Co., Ltd.	other	1	57276	2016	525.468	859
TAIHO Phamaceutical Co., Ltd.	speaking	1	77959	2016	715.22	860
Eisai Co., Ltd.	speaking	1	55685	2016	510.872	860
TERUMO CORPORATION	consulting	1	33132	2016	303.963	860
AstraZeneca plc	speaking	1	33411	2016	306.523	860
Eisai Co., Ltd.	speaking	1	33411	2016	306.523	861
ONO PHARMACEUTICAL CO., LTD	speaking	1	55685	2016	510.872	865
Kowa Company, Limited	speaking	1	33411	2016	306.523	865
Takeda Pharmaceutical Company Limited	speaking	1	57276	2016	525.468	866
TAIHO Phamaceutical Co., Ltd.	speaking	1	55685	2016	510.872	867
Eisai Co., Ltd.	speaking	2	66822	2016	613.046	868
Chugai Pharmaceutical Co., Ltd.	speaking	1	80187	2016	735.661	868
Kyowa Kirin Co.,Ltd.	consulting	1	77959	2016	715.22	868
Eisai Co., Ltd.	speaking	1	55685	2016	510.872	872
Daiichi Sankyo Company, Limited	writing	1	55685	2016	510.872	872
TAIHO Phamaceutical Co., Ltd.	speaking	1	55685	2016	510.872	872
Chugai Pharmaceutical Co., Ltd.	speaking	2	160374	2016	1471.32	872
Kyowa Kirin Co.,Ltd.	speaking	1	55685	2016	510.872	872
Chugai Pharmaceutical Co., Ltd.	speaking	1	22274	2016	204.349	873
Pfizer Japan Inc.	speaking	1	34366	2016	315.284	874
TAIHO Phamaceutical Co., Ltd.	speaking	3	300699	2016	2758.71	874
Eisai Co., Ltd.	speaking	1	55685	2016	510.872	874
Eisai Co., Ltd.	writing	1	33411	2016	306.523	874
AstraZeneca plc	speaking	5	523439	2016	4802.19	874
AstraZeneca plc	consulting	1	111370	2016	1021.74	874
Novartis Pharma K.K.	speaking	5	556850	2016	5108.72	874
Novartis Pharma K.K.	writing	1	111370	2016	1021.74	874
Takeda Pharmaceutical Company Limited	speaking	2	114552	2016	1050.94	874
Chugai Pharmaceutical Co., Ltd.	speaking	7	767499	2016	7041.28	874
Chugai Pharmaceutical Co., Ltd.	other	2	171828	2016	1576.4	874
Kyowa Kirin Co.,Ltd.	speaking	1	111370	2016	1021.74	874
Eisai Co., Ltd.	speaking	4	267288	2016	2452.18	877
Eisai Co., Ltd.	speaking	2	111370	2016	1021.74	877
TAIHO Phamaceutical Co., Ltd.	speaking	1	77959	2016	715.22	877
Nippon Kayaku Co.,Ltd.	speaking	1	111370	2016	1021.74	877
AstraZeneca plc	speaking	2	222740	2016	2043.49	877
Novartis Pharma K.K.	speaking	1	77959	2016	715.22	877
Takeda Pharmaceutical Company Limited	speaking	1	114552	2016	1050.94	877
Chugai Pharmaceutical Co., Ltd.	speaking	4	423843	2016	3888.47	877
Eisai Co., Ltd.	speaking	1	22274	2016	204.349	878
Eisai Co., Ltd.	speaking	1	55685	2016	510.872	881
ONO PHARMACEUTICAL CO., LTD	speaking	1	55685	2016	510.872	881
Eisai Co., Ltd.	speaking	2	66822	2016	613.046	882
Eisai Co., Ltd.	writing	1	33411	2016	306.523	882
TAIHO Phamaceutical Co., Ltd.	speaking	1	33411	2016	306.523	882
Chugai Pharmaceutical Co., Ltd.	other	1	57276	2016	525.468	883
Eisai Co., Ltd.	speaking	1	33411	2016	306.523	885
Eisai Co., Ltd.	speaking	1	33411	2016	306.523	885
Chugai Pharmaceutical Co., Ltd.	other	2	114552	2016	1050.94	885
Chugai Pharmaceutical Co., Ltd.	other	1	57276	2016	525.468	885
Eisai Co., Ltd.	speaking	3	144781	2016	1328.27	886
Yakult Honsha Company, Limited	speaking	1	51561	2016	473.037	886
Novartis Pharma K.K.	speaking	2	111370	2016	1021.74	886
TAIHO Phamaceutical Co., Ltd.	speaking	1	77959	2016	715.22	887
NIPPON CHEMIPHAR CO.,LTD.	writing	1	33411	2016	306.523	887
Daiichi Sankyo Company, Limited	speaking	1	111370	2016	1021.74	887
Eisai Co., Ltd.	speaking	2	111370	2016	1021.74	891
Kyowa Kirin Co.,Ltd.	speaking	1	55685	2016	510.872	891
Eisai Co., Ltd.	speaking	1	55685	2016	510.872	894
HISAMITSU PHARMACEUTICAL CO.,INC.	speaking	1	55685	2016	510.872	894
TAIHO Phamaceutical Co., Ltd.	speaking	1	55685	2016	510.872	894
Chugai Pharmaceutical Co., Ltd.	other	1	57276	2016	525.468	894
Chugai Pharmaceutical Co., Ltd.	other	1	57276	2016	525.468	894
Eisai Co., Ltd.	speaking	2	77959	2016	715.22	895
Chugai Pharmaceutical Co., Ltd.	speaking	1	57276	2016	525.468	895
Kyowa Kirin Co.,Ltd.	consulting	1	77959	2016	715.22	895
Eisai Co., Ltd.	speaking	1	55685	2016	510.872	897
Eisai Co., Ltd.	speaking	1	33411	2016	306.523	897
Novartis Pharma K.K.	speaking	1	111370	2016	1021.74	897
Chugai Pharmaceutical Co., Ltd.	speaking	2	114552	2016	1050.94	897
Eisai Co., Ltd.	speaking	1	33411	2016	306.523	898
Novartis Pharma K.K.	speaking	2	222740	2016	2043.49	898
Novartis Pharma K.K.	writing	1	111370	2016	1021.74	898
Novartis Pharma K.K.	speaking	1	33411	2016	306.523	900
Chugai Pharmaceutical Co., Ltd.	speaking	1	22910	2016	210.183	902
Eisai Co., Ltd.	speaking	1	55685	2016	510.872	906
TAIHO Phamaceutical Co., Ltd.	speaking	1	55685	2016	510.872	906
Chugai Pharmaceutical Co., Ltd.	speaking	1	80187	2016	735.661	906
Eisai Co., Ltd.	speaking	1	55685	2016	510.872	907
TAIHO Phamaceutical Co., Ltd.	speaking	1	33411	2016	306.523	907
Chugai Pharmaceutical Co., Ltd.	other	1	57276	2016	525.468	907
Eisai Co., Ltd.	speaking	1	33411	2016	306.523	908
Eisai Co., Ltd.	speaking	1	55685	2016	510.872	910
TAIHO Phamaceutical Co., Ltd.	speaking	1	55685	2016	510.872	910
ASKA Pharmaceutical Holdings Co., Ltd.	speaking	1	33411	2016	306.523	910
Eisai Co., Ltd.	speaking	1	33411	2016	306.523	914
Kyowa Kirin Co.,Ltd.	speaking	1	55685	2016	510.872	914
Eisai Co., Ltd.	speaking	1	33411	2016	306.523	915
Novartis Pharma K.K.	speaking	2	155918	2016	1430.44	915
Daiichi Sankyo Company, Limited	speaking	1	55685	2016	510.872	915
Chugai Pharmaceutical Co., Ltd.	speaking	1	57276	2016	525.468	915
Eisai Co., Ltd.	speaking	1	55685	2016	510.872	916
TAIHO Phamaceutical Co., Ltd.	speaking	1	55685	2016	510.872	916
Sumitomo Dainippon Pharma Co., Ltd.	speaking	1	33411	2016	306.523	916
TAIHO Phamaceutical Co., Ltd.	speaking	2	100233	2016	919.569	919
Eisai Co., Ltd.	speaking	1	22274	2016	204.349	919
AstraZeneca plc	speaking	1	55685	2016	510.872	919
Chugai Pharmaceutical Co., Ltd.	speaking	1	11137	2016	102.174	919
TAIHO Phamaceutical Co., Ltd.	speaking	2	222740	2016	2043.49	920
Eisai Co., Ltd.	speaking	1	77959	2016	715.22	920
Yakult Honsha Company, Limited	speaking	1	30937	2016	283.826	920
AstraZeneca plc	speaking	1	111370	2016	1021.74	920
Novartis Pharma K.K.	speaking	5	556850	2016	5108.72	920
Daiichi Sankyo Company, Limited	speaking	1	33411	2016	306.523	920
Takeda Pharmaceutical Company Limited	speaking	1	57276	2016	525.468	920
Chugai Pharmaceutical Co., Ltd.	speaking	7	801864	2016	7356.55	920
TAIHO Phamaceutical Co., Ltd.	speaking	1	55685	2016	510.872	922
TAIHO Phamaceutical Co., Ltd.	speaking	1	33411	2016	306.523	924
Chugai Pharmaceutical Co., Ltd.	speaking	1	34366	2016	315.284	924
Bayer Yakuhin, Ltd.	speaking	1	33411	2016	306.523	928
TAIHO Phamaceutical Co., Ltd.	speaking	2	133644	2016	1226.09	929
MOCHIDA PHARMACEUTICAL CO.,LTD	speaking	2	133644	2016	1226.09	929
AstraZeneca plc	speaking	2	133644	2016	1226.09	929
Daiichi Sankyo Company, Limited	speaking	1	77959	2016	715.22	929
Chugai Pharmaceutical Co., Ltd.	speaking	4	183284	2016	1681.5	929
Kyowa Kirin Co.,Ltd.	speaking	1	77959	2016	715.22	929
Zeria Pharmaceutical Co., Ltd.	speaking	1	55685	2016	510.872	930
TAIHO Phamaceutical Co., Ltd.	speaking	2	111370	2016	1021.74	932
Merck KGaA	speaking	1	33411	2016	306.523	932
Asahi Kasei Pharma Corporation	speaking	1	33411	2016	306.523	932
Daiichi Sankyo Company, Limited	speaking	1	55685	2016	510.872	932
Chugai Pharmaceutical Co., Ltd.	other	1	57276	2016	525.468	932
Eisai Co., Ltd.	speaking	1	33411	2016	306.523	936
ONO PHARMACEUTICAL CO., LTD	speaking	2	222740	2016	2043.49	938
ONO PHARMACEUTICAL CO., LTD	writing	2	211603	2016	1941.31	938
TAIHO Phamaceutical Co., Ltd.	speaking	1	111370	2016	1021.74	938
Eisai Co., Ltd.	writing	1	77959	2016	715.22	938
Chugai Pharmaceutical Co., Ltd.	speaking	1	114552	2016	1050.94	938
AstraZeneca plc	speaking	1	33411	2016	306.523	939
SHIONOGI & CO., LTD.	speaking	1	51560	2016	473.028	940
Chugai Pharmaceutical Co., Ltd.	speaking	2	148918	2016	1366.22	940
Kyowa Kirin Co.,Ltd.	speaking	1	55685	2016	510.872	940
Merck KGaA	speaking	1	33411	2016	306.523	942
Takeda Pharmaceutical Company Limited	speaking	1	57276	2016	525.468	942
Chugai Pharmaceutical Co., Ltd.	speaking	2	91642	2016	840.752	942
Chugai Pharmaceutical Co., Ltd.	speaking	1	34366	2016	315.284	947
Novartis Pharma K.K.	speaking	1	55685	2016	510.872	948
Chugai Pharmaceutical Co., Ltd.	speaking	1	34366	2016	315.284	949
Kyowa Kirin Co.,Ltd.	speaking	1	33411	2016	306.523	949
Novartis Pharma K.K.	speaking	3	150000	2016	1376.15	951
TAIHO Phamaceutical Co., Ltd.	speaking	1	55685	2016	510.872	952
Chugai Pharmaceutical Co., Ltd.	other	1	57276	2016	525.468	952
Eli Lilly Japan K.K.	consulting	6	1800000	2016	16513.8	953
Eli Lilly Japan K.K.	consulting	4	1200000	2016	11009.2	953
Eli Lilly Japan K.K.	consulting	2	600000	2016	5504.59	953
Chugai Pharmaceutical Co., Ltd.	speaking	1	57276	2016	525.468	953
Bristol Myers Squibb	speaking	1	77959	2016	715.22	955
TAIHO Phamaceutical Co., Ltd.	speaking	1	77959	2016	715.22	955
SHIONOGI & CO., LTD.	speaking	1	30936	2016	283.817	955
Novartis Pharma K.K.	speaking	1	77959	2016	715.22	955
Chugai Pharmaceutical Co., Ltd.	speaking	2	103097	2016	945.844	955
NIHON PHARMACEUTICAL CO., LTD.	speaking	1	33411	2016	306.523	958
TAIHO Phamaceutical Co., Ltd.	speaking	6	668220	2016	6130.46	959
Eisai Co., Ltd.	speaking	1	111370	2016	1021.74	959
Astellas Pharma Inc.	consulting	1	50000	2016	458.716	959
AstraZeneca plc	speaking	2	155918	2016	1430.44	959
Novartis Pharma K.K.	speaking	3	334110	2016	3065.23	959
Takeda Pharmaceutical Company Limited	speaking	1	114552	2016	1050.94	959
Chugai Pharmaceutical Co., Ltd.	speaking	5	492574	2016	4519.03	959
Kyowa Kirin Co.,Ltd.	speaking	2	167055	2016	1532.61	959
Kyowa Kirin Co.,Ltd.	consulting	1	77959	2016	715.22	959
Kyowa Kirin Co.,Ltd.	speaking	1	33411	2016	306.523	960
Novartis Pharma K.K.	speaking	1	77959	2016	715.22	963
Chugai Pharmaceutical Co., Ltd.	speaking	1	57276	2016	525.468	963
Novartis Pharma K.K.	speaking	1	55685	2016	510.872	964
Eisai Co., Ltd.	speaking	5	501165	2016	4597.84	965
TAIHO Phamaceutical Co., Ltd.	speaking	2	155918	2016	1430.44	965
AstraZeneca plc	speaking	4	311836	2016	2860.88	965
AstraZeneca plc	speaking	1	77959	2016	715.22	965
Novartis Pharma K.K.	speaking	1	77959	2016	715.22	965
Chugai Pharmaceutical Co., Ltd.	speaking	9	733137	2016	6726.03	965
Kyowa Kirin Co.,Ltd.	speaking	2	155918	2016	1430.44	965
Kyowa Kirin Co.,Ltd.	consulting	1	77959	2016	715.22	965
Nippon Kayaku Co.,Ltd.	speaking	1	33411	2016	306.523	968
TAIHO Phamaceutical Co., Ltd.	speaking	3	233877	2016	2145.66	969
AstraZeneca plc	speaking	1	77959	2016	715.22	969
Pfizer Japan Inc.	speaking	1	34366	2016	315.284	971
Eisai Co., Ltd.	speaking	1	55685	2016	510.872	971
Novartis Pharma K.K.	speaking	1	77959	2016	715.22	971
Chugai Pharmaceutical Co., Ltd.	speaking	3	126008	2016	1156.04	971
Novartis Pharma K.K.	speaking	1	77959	2016	715.22	973
Eisai Co., Ltd.	speaking	1	55685	2016	510.872	974
Eisai Co., Ltd.	speaking	1	33411	2016	306.523	974
Kyowa Kirin Co.,Ltd.	consulting	1	77959	2016	715.22	974
Eisai Co., Ltd.	speaking	2	22274	2016	204.349	975
Novartis Pharma K.K.	speaking	1	55685	2016	510.872	976
Pfizer Japan Inc.	speaking	1	80187	2016	735.661	978
Eisai Co., Ltd.	speaking	1	33411	2016	306.523	978
AstraZeneca plc	speaking	1	55685	2016	510.872	978
Chugai Pharmaceutical Co., Ltd.	speaking	1	80187	2016	735.661	978
Chugai Pharmaceutical Co., Ltd.	other	1	57276	2016	525.468	978
Eisai Co., Ltd.	speaking	1	55685	2016	510.872	981
TAIHO Phamaceutical Co., Ltd.	speaking	1	55685	2016	510.872	981
NIPPON CHEMIPHAR CO.,LTD.	writing	1	50000	2016	458.716	981
AstraZeneca plc	speaking	3	233877	2016	2145.66	981
AstraZeneca plc	consulting	3	233877	2016	2145.66	981
Novartis Pharma K.K.	speaking	3	211603	2016	1941.31	981
Daiichi Sankyo Company, Limited	speaking	1	55685	2016	510.872	981
Takeda Pharmaceutical Company Limited	speaking	2	114552	2016	1050.94	981
Chugai Pharmaceutical Co., Ltd.	speaking	1	114552	2016	1050.94	981
Chugai Pharmaceutical Co., Ltd.	writing	1	114552	2016	1050.94	981
Chugai Pharmaceutical Co., Ltd.	other	3	148918	2016	1366.22	981
AstraZeneca plc	speaking	1	77959	2016	715.22	983
Chugai Pharmaceutical Co., Ltd.	speaking	1	34366	2016	315.284	983
TAIHO Phamaceutical Co., Ltd.	speaking	1	20000	2016	183.486	984
Pfizer Japan Inc.	speaking	2	229104	2016	2101.87	986
TAIHO Phamaceutical Co., Ltd.	speaking	1	55685	2016	510.872	986
Eisai Co., Ltd.	speaking	1	33411	2016	306.523	986
Janssen Pharmaceutical K.K.	speaking	1	33411	2016	306.523	986
Eisai Co., Ltd.	speaking	3	122507	2016	1123.92	987
Chugai Pharmaceutical Co., Ltd.	other	1	57276	2016	525.468	987
TAIHO Phamaceutical Co., Ltd.	speaking	1	55685	2016	510.872	989
Pfizer Japan Inc.	speaking	1	34366	2016	315.284	990
TAIHO Phamaceutical Co., Ltd.	speaking	3	233877	2016	2145.66	990
Eisai Co., Ltd.	speaking	2	111370	2016	1021.74	990
AstraZeneca plc	speaking	2	167055	2016	1532.61	990
Takeda Pharmaceutical Company Limited	speaking	1	80187	2016	735.661	990
Chugai Pharmaceutical Co., Ltd.	speaking	1	114552	2016	1050.94	990
Kyowa Kirin Co.,Ltd.	consulting	1	77959	2016	715.22	990
Eisai Co., Ltd.	speaking	1	55685	2016	510.872	992
Chugai Pharmaceutical Co., Ltd.	speaking	1	80187	2016	735.661	992
Eisai Co., Ltd.	speaking	1	55685	2016	510.872	996
Daiichi Sankyo Company, Limited	speaking	1	55685	2016	510.872	996
Eisai Co., Ltd.	speaking	1	111370	2016	1021.74	997
Bayer Yakuhin, Ltd.	writing	1	33411	2016	306.523	997
Eisai Co., Ltd.	speaking	2	89096	2016	817.394	998
TAIHO Phamaceutical Co., Ltd.	writing	1	89096	2016	817.394	998
Bayer Yakuhin, Ltd.	consulting	1	55685	2016	510.872	998
Novartis Pharma K.K.	speaking	2	155918	2016	1430.44	998
Chugai Pharmaceutical Co., Ltd.	speaking	1	57276	2016	525.468	998
Chugai Pharmaceutical Co., Ltd.	other	1	57276	2016	525.468	998
Chugai Pharmaceutical Co., Ltd.	speaking	1	34366	2016	315.284	999
Eisai Co., Ltd.	speaking	2	111370	2016	1021.74	1001
TAIHO Phamaceutical Co., Ltd.	speaking	1	55685	2016	510.872	1001
Yakult Honsha Company, Limited	speaking	1	51561	2016	473.037	1001
Takeda Pharmaceutical Company Limited	speaking	1	57276	2016	525.468	1005
Eisai Co., Ltd.	speaking	1	55685	2016	510.872	1006
Eisai Co., Ltd.	speaking	1	33411	2016	306.523	1007
ONO PHARMACEUTICAL CO., LTD	speaking	1	33411	2016	306.523	1007
Tsumura & Co.	speaking	1	55685	2016	510.872	1007
AstraZeneca plc	speaking	1	27842	2016	255.431	1007
Nippon Kayaku Co.,Ltd.	speaking	1	22274	2016	204.349	1008
Daiichi Sankyo Company, Limited	speaking	1	55685	2016	510.872	1011
TAIHO Phamaceutical Co., Ltd.	speaking	2	89096	2016	817.394	1013
Kyowa Kirin Co.,Ltd.	consulting	1	77959	2016	715.22	1013
Yakult Honsha Company, Limited	speaking	1	61873	2016	567.642	1014
Chugai Pharmaceutical Co., Ltd.	speaking	1	57276	2016	525.468	1015
Pfizer Japan Inc.	speaking	1	22910	2016	210.183	1016
Eisai Co., Ltd.	speaking	1	55685	2016	510.872	1017
AstraZeneca plc	speaking	1	33411	2016	306.523	1017
Chugai Pharmaceutical Co., Ltd.	speaking	3	252015	2016	2312.06	1017
Eli Lilly Japan K.K.	speaking	1	27842	2016	255.431	1019
NIHON PHARMACEUTICAL CO., LTD.	speaking	1	22274	2016	204.349	1019
Chugai Pharmaceutical Co., Ltd.	speaking	1	27842	2016	255.431	1019
Daiichi Sankyo Company, Limited	writing	1	33411	2016	306.523	1021
Chugai Pharmaceutical Co., Ltd.	speaking	1	45821	2016	420.376	1023
Kyowa Kirin Co.,Ltd.	speaking	1	44548	2016	408.697	1023
Pfizer Japan Inc.	speaking	1	22910	2016	210.183	1024
Takeda Pharmaceutical Company Limited	speaking	1	57276	2016	525.468	1025
Eisai Co., Ltd.	speaking	3	167055	2016	1532.61	1027
TAIHO Phamaceutical Co., Ltd.	speaking	1	55685	2016	510.872	1027
Novartis Pharma K.K.	speaking	1	77959	2016	715.22	1027
Daiichi Sankyo Company, Limited	speaking	1	77959	2016	715.22	1027
Chugai Pharmaceutical Co., Ltd.	speaking	1	80187	2016	735.661	1027
TAIHO Phamaceutical Co., Ltd.	speaking	2	222740	2016	2043.49	1028
ASKA Pharmaceutical Holdings Co., Ltd.	speaking	1	77959	2016	715.22	1028
AstraZeneca plc	speaking	1	111370	2016	1021.74	1028
Pfizer Japan Inc.	speaking	2	171828	2016	1576.4	1029
Eisai Co., Ltd.	writing	1	77959	2016	715.22	1029
Eisai Co., Ltd.	consulting	1	77959	2016	715.22	1029
TAIHO Phamaceutical Co., Ltd.	speaking	1	77959	2016	715.22	1029
AstraZeneca plc	speaking	3	300699	2016	2758.71	1029
Novartis Pharma K.K.	speaking	2	111370	2016	1021.74	1029
Takeda Pharmaceutical Company Limited	speaking	1	80187	2016	735.661	1029
Chugai Pharmaceutical Co., Ltd.	speaking	2	137463	2016	1261.13	1029
Chugai Pharmaceutical Co., Ltd.	writing	1	57276	2016	525.468	1029
AstraZeneca plc	speaking	1	55685	2016	510.872	1032
Chugai Pharmaceutical Co., Ltd.	other	1	57276	2016	525.468	1033
Pfizer Japan Inc.	speaking	1	114552	2016	1050.94	1034
Pfizer Japan Inc.	consulting	1	80187	2016	735.661	1034
Eisai Co., Ltd.	speaking	2	144781	2016	1328.27	1034
TAIHO Phamaceutical Co., Ltd.	speaking	1	77959	2016	715.22	1034
Eli Lilly Japan K.K.	consulting	1	55685	2016	510.872	1034
AstraZeneca plc	speaking	1	111370	2016	1021.74	1034
AstraZeneca plc	speaking	2	222740	2016	2043.49	1034
AstraZeneca plc	consulting	2	231649	2016	2125.22	1034
AstraZeneca plc	consulting	1	111370	2016	1021.74	1034
Takeda Pharmaceutical Company Limited	speaking	1	114552	2016	1050.94	1034
Chugai Pharmaceutical Co., Ltd.	speaking	12	1111149	2016	10194	1034
Chugai Pharmaceutical Co., Ltd.	writing	2	131641	2016	1207.72	1034
Chugai Pharmaceutical Co., Ltd.	other	1	91641	2016	840.743	1034
Kyowa Kirin Co.,Ltd.	speaking	4	445480	2016	4086.97	1034
Eisai Co., Ltd.	speaking	1	22274	2016	204.349	1037
Chugai Pharmaceutical Co., Ltd.	speaking	1	57276	2016	525.468	1037
Chugai Pharmaceutical Co., Ltd.	writing	1	57276	2016	525.468	1037
Kyowa Kirin Co.,Ltd.	speaking	1	55685	2016	510.872	1037
Takeda Pharmaceutical Company Limited	speaking	1	34365	2016	315.275	1038
TAIHO Phamaceutical Co., Ltd.	speaking	1	22274	2016	204.349	1041
Novartis Pharma K.K.	speaking	1	55685	2016	510.872	1041
Merck KGaA	speaking	3	122507	2016	1123.92	1042
TAIHO Phamaceutical Co., Ltd.	speaking	2	111370	2016	1021.74	1042
Bayer Yakuhin, Ltd.	speaking	1	55685	2016	510.872	1042
Takeda Pharmaceutical Company Limited	speaking	1	57276	2016	525.468	1042
Chugai Pharmaceutical Co., Ltd.	speaking	3	130000	2016	1192.66	1042
Kyowa Kirin Co.,Ltd.	speaking	1	22274	2016	204.349	1042
EA Pharma Co.,Ltd.	speaking	1	20624	2016	189.211	1045
Eisai Co., Ltd.	speaking	1	33411	2016	306.523	1047
Eisai Co., Ltd.	speaking	2	44548	2016	408.697	1051
Pfizer Japan Inc.	speaking	1	34366	2016	315.284	1055
Novartis Pharma K.K.	speaking	1	55685	2016	510.872	1055
Chugai Pharmaceutical Co., Ltd.	speaking	2	80187	2016	735.661	1055
Chugai Pharmaceutical Co., Ltd.	speaking	1	114552	2016	1050.94	1056
Eisai Co., Ltd.	speaking	1	55685	2016	510.872	1057
Chugai Pharmaceutical Co., Ltd.	speaking	1	57276	2016	525.468	1057
TAIHO Phamaceutical Co., Ltd.	speaking	1	55685	2016	510.872	1060
Chugai Pharmaceutical Co., Ltd.	speaking	1	34366	2016	315.284	1060
Eisai Co., Ltd.	speaking	2	133644	2016	1226.09	1061
TAIHO Phamaceutical Co., Ltd.	speaking	1	55685	2016	510.872	1061
AstraZeneca plc	speaking	1	55685	2016	510.872	1061
Chugai Pharmaceutical Co., Ltd.	speaking	1	34366	2016	315.284	1062
Nippon Kayaku Co.,Ltd.	speaking	1	77959	2016	715.22	1063
Chugai Pharmaceutical Co., Ltd.	speaking	1	22910	2016	210.183	1066
TAIHO Phamaceutical Co., Ltd.	speaking	2	111370	2016	1021.74	1067
Eisai Co., Ltd.	speaking	1	55685	2016	510.872	1067
Daiichi Sankyo Company, Limited	speaking	1	55685	2016	510.872	1072
Chugai Pharmaceutical Co., Ltd.	speaking	1	60000	2016	550.459	1072
Kyowa Kirin Co.,Ltd.	speaking	1	55685	2016	510.872	1072
Chugai Pharmaceutical Co., Ltd.	other	1	57276	2016	525.468	1076
TAIHO Phamaceutical Co., Ltd.	speaking	1	55685	2016	510.872	1077
Kyowa Kirin Co.,Ltd.	consulting	1	77959	2016	715.22	1077
Pfizer Japan Inc.	speaking	1	57276	2016	525.468	1082
TAIHO Phamaceutical Co., Ltd.	speaking	1	111370	2016	1021.74	1082
Chugai Pharmaceutical Co., Ltd.	speaking	1	80187	2016	735.661	1082
Eisai Co., Ltd.	speaking	1	55685	2016	510.872	1084
SHIONOGI & CO., LTD.	speaking	1	30936	2016	283.817	1084
AstraZeneca plc	speaking	2	133644	2016	1226.09	1084
Chugai Pharmaceutical Co., Ltd.	speaking	3	263470	2016	2417.16	1084
Kyowa Kirin Co.,Ltd.	speaking	1	77959	2016	715.22	1084
Eisai Co., Ltd.	speaking	1	55685	2016	510.872	1085
Chugai Pharmaceutical Co., Ltd.	other	1	57276	2016	525.468	1085
Eisai Co., Ltd.	speaking	2	100233	2016	919.569	1086
AstraZeneca plc	speaking	5	423206	2016	3882.62	1086
Janssen Pharmaceutical K.K.	speaking	1	89096	2016	817.394	1086
Chugai Pharmaceutical Co., Ltd.	speaking	1	34366	2016	315.284	1086
Kyowa Kirin Co.,Ltd.	speaking	1	44548	2016	408.697	1086
Kyowa Kirin Co.,Ltd.	speaking	1	44548	2016	408.697	1086
Daiichi Sankyo Company, Limited	speaking	1	77959	2016	715.22	1087
AstraZeneca plc	speaking	1	33411	2016	306.523	1090
Eisai Co., Ltd.	speaking	1	22274	2016	204.349	1091
Eisai Co., Ltd.	speaking	1	55685	2016	510.872	1092
AstraZeneca plc	speaking	1	33411	2016	306.523	1096
Yakult Honsha Company, Limited	speaking	1	51561	2016	473.037	1097
Daiichi Sankyo Company, Limited	speaking	1	55685	2016	510.872	1097
Kyowa Kirin Co.,Ltd.	speaking	1	55685	2016	510.872	1097
Eisai Co., Ltd.	speaking	1	55685	2016	510.872	1099
AstraZeneca plc	speaking	1	55685	2016	510.872	1099
Novartis Pharma K.K.	speaking	1	77959	2016	715.22	1099
TAIHO Phamaceutical Co., Ltd.	speaking	1	55685	2016	510.872	1100
Eisai Co., Ltd.	speaking	17	1893290	2016	17369.6	1101
TAIHO Phamaceutical Co., Ltd.	speaking	2	133644	2016	1226.09	1101
Yakult Honsha Company, Limited	speaking	1	103121	2016	946.064	1101
Eisai Co., Ltd.	writing	1	33411	2016	306.523	1101
Merck Sharp & Dohme	speaking	1	55685	2016	510.872	1101
AstraZeneca plc	speaking	5	490028	2016	4495.67	1101
AstraZeneca plc	consulting	1	111370	2016	1021.74	1101
Novartis Pharma K.K.	speaking	2	155918	2016	1430.44	1101
Chugai Pharmaceutical Co., Ltd.	speaking	9	1030968	2016	9458.42	1101
Chugai Pharmaceutical Co., Ltd.	speaking	13	1214256	2016	11140	1101
Chugai Pharmaceutical Co., Ltd.	writing	1	57276	2016	525.468	1101
Chugai Pharmaceutical Co., Ltd.	other	1	34366	2016	315.284	1101
Chugai Pharmaceutical Co., Ltd.	other	1	114552	2016	1050.94	1101
Kyowa Kirin Co.,Ltd.	speaking	1	55685	2016	510.872	1101
Eisai Co., Ltd.	speaking	1	55685	2016	510.872	1103
TAIHO Phamaceutical Co., Ltd.	speaking	1	55685	2016	510.872	1103
AstraZeneca plc	speaking	2	77959	2016	715.22	1103
Novartis Pharma K.K.	speaking	1	55685	2016	510.872	1103
Chugai Pharmaceutical Co., Ltd.	speaking	4	252015	2016	2312.06	1103
Chugai Pharmaceutical Co., Ltd.	writing	1	57276	2016	525.468	1103
Chugai Pharmaceutical Co., Ltd.	other	2	114552	2016	1050.94	1103
Kyowa Kirin Co.,Ltd.	speaking	1	77959	2016	715.22	1103
Kyowa Kirin Co.,Ltd.	speaking	1	33411	2016	306.523	1103
Kyowa Kirin Co.,Ltd.	consulting	1	77959	2016	715.22	1103
Eisai Co., Ltd.	speaking	3	245014	2016	2247.83	1104
Yakult Honsha Company, Limited	speaking	1	51561	2016	473.037	1104
AstraZeneca plc	speaking	3	334110	2016	3065.23	1104
Novartis Pharma K.K.	speaking	2	222740	2016	2043.49	1104
Chugai Pharmaceutical Co., Ltd.	speaking	4	400932	2016	3678.28	1104
Kyowa Kirin Co.,Ltd.	speaking	1	55685	2016	510.872	1104
TAIHO Phamaceutical Co., Ltd.	speaking	1	55685	2016	510.872	1108
Novartis Pharma K.K.	speaking	2	111370	2016	1021.74	1108
Chugai Pharmaceutical Co., Ltd.	speaking	3	217650	2016	1996.79	1108
Pfizer Japan Inc.	speaking	1	80187	2016	735.661	1112
TAIHO Phamaceutical Co., Ltd.	speaking	2	222740	2016	2043.49	1112
TORAY INDUSTRIES, INC.	speaking	1	167056	2016	1532.62	1112
TOYAMA CHEMICAL CO., LTD	speaking	1	111370	2016	1021.74	1112
Nippon Kayaku Co.,Ltd.	speaking	2	222740	2016	2043.49	1112
AstraZeneca plc	speaking	2	222740	2016	2043.49	1112
Novartis Pharma K.K.	speaking	1	111370	2016	1021.74	1112
Takeda Pharmaceutical Company Limited	speaking	1	171829	2016	1576.41	1112
Chugai Pharmaceutical Co., Ltd.	speaking	4	458208	2016	4203.74	1112
Chugai Pharmaceutical Co., Ltd.	writing	1	114552	2016	1050.94	1112
Kyowa Kirin Co.,Ltd.	speaking	3	334110	2016	3065.23	1112
Chugai Pharmaceutical Co., Ltd.	speaking	1	80187	2016	735.661	1116
Eisai Co., Ltd.	speaking	1	33411	2016	306.523	1117
Pfizer Japan Inc.	speaking	2	400934	2016	3678.29	1118
Pfizer Japan Inc.	writing	1	171829	2016	1576.41	1118
TAIHO Phamaceutical Co., Ltd.	speaking	5	556850	2016	5108.72	1118
Eisai Co., Ltd.	speaking	3	445482	2016	4086.99	1118
Daiichi Sankyo Company, Limited	writing	1	167056	2016	1532.62	1118
Eisai Co., Ltd.	writing	1	111370	2016	1021.74	1118
Eisai Co., Ltd.	consulting	1	111370	2016	1021.74	1118
Daiichi Sankyo Company, Limited	consulting	3	110905	2016	1017.48	1118
Sanofi S.A.	speaking	1	100000	2016	917.431	1118
Eli Lilly Japan K.K.	consulting	1	55685	2016	510.872	1118
Nippon Kayaku Co.,Ltd.	speaking	3	222740	2016	2043.49	1118
AstraZeneca plc	speaking	7	835276	2016	7663.08	1118
AstraZeneca plc	writing	1	55685	2016	510.872	1118
AstraZeneca plc	consulting	4	445480	2016	4086.97	1118
Bayer Yakuhin, Ltd.	speaking	1	111370	2016	1021.74	1118
Novartis Pharma K.K.	speaking	8	1002330	2016	9195.69	1118
Novartis Pharma K.K.	writing	2	189329	2016	1736.96	1118
Chugai Pharmaceutical Co., Ltd.	speaking	4	458208	2016	4203.74	1118
Kyowa Kirin Co.,Ltd.	speaking	4	445480	2016	4086.97	1118
Kyowa Kirin Co.,Ltd.	speaking	1	111370	2016	1021.74	1118
Eisai Co., Ltd.	speaking	1	33411	2016	306.523	1119
TAIHO Phamaceutical Co., Ltd.	speaking	1	22274	2016	204.349	1119
Novartis Pharma K.K.	speaking	1	44548	2016	408.697	1119
Chugai Pharmaceutical Co., Ltd.	speaking	3	148918	2016	1366.22	1119
Chugai Pharmaceutical Co., Ltd.	other	1	57276	2016	525.468	1119
Kyowa Kirin Co.,Ltd.	speaking	4	111370	2016	1021.74	1119
TAIHO Phamaceutical Co., Ltd.	speaking	1	55685	2016	510.872	1120
Daiichi Sankyo Company, Limited	speaking	1	16705	2016	153.257	1120
AstraZeneca plc	speaking	1	16705	2016	153.257	1120
Eisai Co., Ltd.	speaking	1	33411	2016	306.523	1123
Chugai Pharmaceutical Co., Ltd.	speaking	1	34366	2016	315.284	1123
TAIHO Phamaceutical Co., Ltd.	speaking	2	111370	2016	1021.74	1124
AstraZeneca plc	speaking	1	77959	2016	715.22	1124
Novartis Pharma K.K.	speaking	1	77959	2016	715.22	1124
Daiichi Sankyo Company, Limited	speaking	1	77959	2016	715.22	1124
Takeda Pharmaceutical Company Limited	speaking	1	100233	2016	919.569	1124
AstraZeneca plc	speaking	1	60000	2016	550.459	1125
Bayer Yakuhin, Ltd.	consulting	1	167056	2016	1532.62	1125
Chugai Pharmaceutical Co., Ltd.	speaking	2	66666	2016	611.615	1125
Kyowa Kirin Co.,Ltd.	speaking	1	55685	2016	510.872	1125
Kyowa Kirin Co.,Ltd.	writing	1	77959	2016	715.22	1125
Chugai Pharmaceutical Co., Ltd.	writing	1	57276	2016	525.468	1126
TAIHO Phamaceutical Co., Ltd.	speaking	1	22274	2016	204.349	1130
Chugai Pharmaceutical Co., Ltd.	other	1	57276	2016	525.468	1130
Pfizer Japan Inc.	speaking	2	194739	2016	1786.6	1132
Eisai Co., Ltd.	speaking	2	133644	2016	1226.09	1132
Eisai Co., Ltd.	writing	1	77959	2016	715.22	1132
Yakult Honsha Company, Limited	speaking	1	72185	2016	662.248	1132
Eisai Co., Ltd.	speaking	1	55685	2016	510.872	1132
Eisai Co., Ltd.	writing	1	33411	2016	306.523	1132
Nippon Kayaku Co.,Ltd.	speaking	1	89096	2016	817.394	1132
MOCHIDA PHARMACEUTICAL CO.,LTD	speaking	1	111370	2016	1021.74	1132
AstraZeneca plc	speaking	1	55685	2016	510.872	1132
Takeda Pharmaceutical Company Limited	speaking	1	57276	2016	525.468	1132
Chugai Pharmaceutical Co., Ltd.	speaking	2	114553	2016	1050.94	1132
Eisai Co., Ltd.	speaking	1	55685	2016	510.872	1133
TAIHO Phamaceutical Co., Ltd.	speaking	1	55685	2016	510.872	1133
Chugai Pharmaceutical Co., Ltd.	other	1	57276	2016	525.468	1133
Eisai Co., Ltd.	writing	1	33411	2016	306.523	1135
Kyowa Kirin Co.,Ltd.	speaking	1	33411	2016	306.523	1135
Bristol Myers Squibb	speaking	1	111370	2016	1021.74	1136
Pfizer Japan Inc.	speaking	1	80187	2016	735.661	1136
Eisai Co., Ltd.	speaking	2	133644	2016	1226.09	1136
SHIONOGI & CO., LTD.	speaking	1	103120	2016	946.055	1136
Chugai Pharmaceutical Co., Ltd.	speaking	2	114552	2016	1050.94	1136
Kyowa Kirin Co.,Ltd.	speaking	3	189329	2016	1736.96	1136
Eisai Co., Ltd.	speaking	1	55685	2016	510.872	1137
Chugai Pharmaceutical Co., Ltd.	other	1	57276	2016	525.468	1137
Eisai Co., Ltd.	speaking	3	144781	2016	1328.27	1139
Chugai Pharmaceutical Co., Ltd.	speaking	1	57276	2016	525.468	1139
TAIHO Phamaceutical Co., Ltd.	speaking	1	55685	2016	510.872	1139
AstraZeneca plc	speaking	1	33411	2016	306.523	1139
Daiichi Sankyo Company, Limited	speaking	1	22274	2016	204.349	1139
Chugai Pharmaceutical Co., Ltd.	speaking	1	34366	2016	315.284	1140
Pfizer Japan Inc.	speaking	1	45821	2016	420.376	1141
Eisai Co., Ltd.	speaking	3	222740	2016	2043.49	1141
TAIHO Phamaceutical Co., Ltd.	speaking	1	55685	2016	510.872	1141
Bayer Yakuhin, Ltd.	consulting	1	33411	2016	306.523	1141
Novartis Pharma K.K.	speaking	2	189329	2016	1736.96	1141
Chugai Pharmaceutical Co., Ltd.	speaking	5	400935	2016	3678.3	1141
Chugai Pharmaceutical Co., Ltd.	other	1	34366	2016	315.284	1141
Kyowa Kirin Co.,Ltd.	speaking	3	334110	2016	3065.23	1141
TAIHO Phamaceutical Co., Ltd.	speaking	1	111370	2016	1021.74	1145
Chugai Pharmaceutical Co., Ltd.	speaking	1	114552	2016	1050.94	1145
Novartis Pharma K.K.	speaking	1	55685	2016	510.872	1146
Chugai Pharmaceutical Co., Ltd.	speaking	2	91642	2016	840.752	1146
Eisai Co., Ltd.	speaking	1	33411	2016	306.523	1148
Novartis Pharma K.K.	speaking	1	55685	2016	510.872	1148
Chugai Pharmaceutical Co., Ltd.	other	1	34366	2016	315.284	1148
Pfizer Japan Inc.	speaking	1	34366	2016	315.284	1150
Nippon Kayaku Co.,Ltd.	speaking	1	55685	2016	510.872	1151
Takeda Pharmaceutical Company Limited	speaking	1	114552	2016	1050.94	1151
Chugai Pharmaceutical Co., Ltd.	speaking	1	34366	2016	315.284	1151
Kyowa Kirin Co.,Ltd.	writing	1	33411	2016	306.523	1151
Daiichi Sankyo Company, Limited	speaking	1	55685	2016	510.872	1152
Eisai Co., Ltd.	speaking	3	122507	2016	1123.92	1154
AstraZeneca plc	speaking	1	77959	2016	715.22	1154
Pfizer Japan Inc.	speaking	1	80187	2016	735.661	1157
AstraZeneca plc	speaking	1	33411	2016	306.523	1157
Chugai Pharmaceutical Co., Ltd.	speaking	1	57276	2016	525.468	1157
TAIHO Phamaceutical Co., Ltd.	speaking	1	55685	2016	510.872	1159
Eisai Co., Ltd.	speaking	1	33411	2016	306.523	1159
AstraZeneca plc	speaking	1	55685	2016	510.872	1159
Novartis Pharma K.K.	speaking	1	55685	2016	510.872	1159
Chugai Pharmaceutical Co., Ltd.	speaking	1	57276	2016	525.468	1159
Eisai Co., Ltd.	speaking	1	55685	2016	510.872	1160
Kyowa Kirin Co.,Ltd.	speaking	1	33411	2016	306.523	1160
Chugai Pharmaceutical Co., Ltd.	speaking	1	57276	2016	525.468	1162
Eisai Co., Ltd.	speaking	1	33411	2016	306.523	1163
Chugai Pharmaceutical Co., Ltd.	other	1	57276	2016	525.468	1163
TAIHO Phamaceutical Co., Ltd.	speaking	1	55685	2016	510.872	1164
Eisai Co., Ltd.	speaking	1	33411	2016	306.523	1164
Chugai Pharmaceutical Co., Ltd.	other	1	57276	2016	525.468	1164
Eisai Co., Ltd.	speaking	1	55685	2016	510.872	1166
AstraZeneca plc	speaking	1	55685	2016	510.872	1168
Novartis Pharma K.K.	speaking	1	77959	2016	715.22	1168
Takeda Pharmaceutical Company Limited	speaking	1	55685	2016	510.872	1168
Chugai Pharmaceutical Co., Ltd.	speaking	1	80187	2016	735.661	1168
TAIHO Phamaceutical Co., Ltd.	speaking	2	66822	2016	613.046	1170
Pfizer Japan Inc.	speaking	1	80187	2016	735.661	1171
TAIHO Phamaceutical Co., Ltd.	speaking	2	167055	2016	1532.61	1171
TAIHO Phamaceutical Co., Ltd.	writing	1	89096	2016	817.394	1171
Nippon Kayaku Co.,Ltd.	speaking	1	77959	2016	715.22	1171
AstraZeneca plc	speaking	3	211603	2016	1941.31	1171
AstraZeneca plc	consulting	4	445480	2016	4086.97	1171
Novartis Pharma K.K.	speaking	3	334110	2016	3065.23	1171
Novartis Pharma K.K.	consulting	1	77959	2016	715.22	1171
Takeda Pharmaceutical Company Limited	speaking	1	171829	2016	1576.41	1171
Chugai Pharmaceutical Co., Ltd.	speaking	5	481119	2016	4413.94	1171
Chugai Pharmaceutical Co., Ltd.	writing	1	80187	2016	735.661	1171
Eisai Co., Ltd.	speaking	2	44548	2016	408.697	1173
Eisai Co., Ltd.	speaking	1	22274	2016	204.349	1174
Eisai Co., Ltd.	speaking	1	33411	2016	306.523	1175
Nippon Kayaku Co.,Ltd.	speaking	1	77959	2016	715.22	1176
Chugai Pharmaceutical Co., Ltd.	speaking	1	80187	2016	735.661	1178
Chugai Pharmaceutical Co., Ltd.	writing	1	57276	2016	525.468	1178
Takeda Pharmaceutical Company Limited	speaking	1	34365	2016	315.275	1180
TAIHO Phamaceutical Co., Ltd.	speaking	1	33411	2016	306.523	1181
Yakult Honsha Company, Limited	speaking	1	30937	2016	283.826	1184
Pfizer Japan Inc.	speaking	3	252014	2016	2312.06	1186
Pfizer Japan Inc.	writing	5	572760	2016	5254.68	1186
Eisai Co., Ltd.	speaking	5	556850	2016	5108.72	1186
TAIHO Phamaceutical Co., Ltd.	speaking	5	556850	2016	5108.72	1186
Tsumura & Co.	speaking	1	111370	2016	1021.74	1186
TAIHO Phamaceutical Co., Ltd.	consulting	1	44548	2016	408.697	1186
Nippon Kayaku Co.,Ltd.	speaking	5	445480	2016	4086.97	1186
AstraZeneca plc	consulting	1	222740	2016	2043.49	1186
AstraZeneca plc	speaking	1	111370	2016	1021.74	1186
AstraZeneca plc	speaking	2	222740	2016	2043.49	1186
Daiichi Sankyo Company, Limited	speaking	1	111370	2016	1021.74	1186
Takeda Pharmaceutical Company Limited	speaking	2	343658	2016	3152.83	1186
Takeda Pharmaceutical Company Limited	writing	2	66822	2016	613.046	1186
Chugai Pharmaceutical Co., Ltd.	speaking	6	687312	2016	6305.61	1186
Chugai Pharmaceutical Co., Ltd.	writing	1	55685	2016	510.872	1186
Chugai Pharmaceutical Co., Ltd.	other	1	114552	2016	1050.94	1186
Kyowa Kirin Co.,Ltd.	speaking	5	501165	2016	4597.84	1186
Maruho Co.,Ltd.	consulting	1	103120	2016	946.055	1186
Asahi Kasei Pharma Corporation	speaking	1	55685	2016	510.872	1187
Chugai Pharmaceutical Co., Ltd.	speaking	2	114553	2016	1050.94	1187
AstraZeneca plc	speaking	1	33411	2016	306.523	1193
TAIHO Phamaceutical Co., Ltd.	speaking	1	33411	2016	306.523	1196
Chugai Pharmaceutical Co., Ltd.	speaking	1	34366	2016	315.284	1196
Chugai Pharmaceutical Co., Ltd.	speaking	1	34366	2016	315.284	1200
AstraZeneca plc	speaking	1	33411	2016	306.523	1201
Chugai Pharmaceutical Co., Ltd.	speaking	1	34366	2016	315.284	1201
Takeda Pharmaceutical Company Limited	speaking	2	114552	2016	1050.94	1202
Bristol Myers Squibb	speaking	1	33411	2016	306.523	1204
Takeda Pharmaceutical Company Limited	speaking	1	57276	2016	525.468	1204
Daiichi Sankyo Company, Limited	speaking	1	55685	2016	510.872	1206
Chugai Pharmaceutical Co., Ltd.	speaking	1	34366	2016	315.284	1206
AstraZeneca plc	speaking	1	33411	2016	306.523	1207
TAIHO Phamaceutical Co., Ltd.	speaking	1	55685	2016	510.872	1208
Chugai Pharmaceutical Co., Ltd.	speaking	1	57276	2016	525.468	1208
Chugai Pharmaceutical Co., Ltd.	other	1	57276	2016	525.468	1208
Pfizer Japan Inc.	speaking	1	114552	2016	1050.94	1209
TAIHO Phamaceutical Co., Ltd.	speaking	2	222740	2016	2043.49	1209
Eisai Co., Ltd.	speaking	2	133644	2016	1226.09	1209
AstraZeneca plc	speaking	2	189329	2016	1736.96	1209
Chugai Pharmaceutical Co., Ltd.	speaking	3	252015	2016	2312.06	1209
AstraZeneca plc	speaking	1	33411	2016	306.523	1211
Asahi Kasei Pharma Corporation	speaking	1	55685	2016	510.872	1213
Eisai Co., Ltd.	speaking	1	66822	2016	613.046	1215
Daiichi Sankyo Company, Limited	speaking	1	77959	2016	715.22	1215
TAIHO Phamaceutical Co., Ltd.	speaking	1	33411	2016	306.523	1219
Eisai Co., Ltd.	speaking	1	55685	2016	510.872	1220
Novartis Pharma K.K.	speaking	1	77959	2016	715.22	1220
Chugai Pharmaceutical Co., Ltd.	speaking	4	389478	2016	3573.19	1220
Kyowa Kirin Co.,Ltd.	speaking	1	55685	2016	510.872	1220
Eisai Co., Ltd.	speaking	1	55685	2016	510.872	1221
AstraZeneca plc	speaking	1	11137	2016	102.174	1221
Chugai Pharmaceutical Co., Ltd.	other	1	57276	2016	525.468	1221
Eisai Co., Ltd.	speaking	1	33411	2016	306.523	1222
Kyowa Kirin Co.,Ltd.	speaking	1	33411	2016	306.523	1222
Chugai Pharmaceutical Co., Ltd.	speaking	1	34366	2016	315.284	1223
TERUMO CORPORATION	speaking	1	77308	2016	709.248	1224
Eisai Co., Ltd.	speaking	1	55685	2016	510.872	1224
Merck Sharp & Dohme	speaking	1	77959	2016	715.22	1224
ONO PHARMACEUTICAL CO., LTD	speaking	1	44548	2016	408.697	1225
TAIHO Phamaceutical Co., Ltd.	speaking	1	33411	2016	306.523	1225
Pfizer Japan Inc.	speaking	1	57276	2016	525.468	1226
Eisai Co., Ltd.	speaking	1	111370	2016	1021.74	1226
Takeda Pharmaceutical Company Limited	speaking	1	57276	2016	525.468	1226
Chugai Pharmaceutical Co., Ltd.	speaking	2	229104	2016	2101.87	1226
Kyowa Kirin Co.,Ltd.	speaking	1	77959	2016	715.22	1226
Kyowa Kirin Co.,Ltd.	consulting	1	77959	2016	715.22	1226
Eisai Co., Ltd.	speaking	1	55685	2016	510.872	1227
AstraZeneca plc	speaking	1	33411	2016	306.523	1228
Chugai Pharmaceutical Co., Ltd.	speaking	1	57276	2016	525.468	1231
[truncated: 9,775 more rows]
